# Supplementary material for: Muscle synergy structure and gait patterns in children with spastic cerebral palsy
Source: Dev Med Child Neurol. 2021 Oct 6;64(4):462–8. doi: 10.1111/dmcn.15068 (PMC9292989; doi:10.1111/dmcn.15068)
Supplement: Supplementary file 1 — Table S1: Contains all the data that was used in this study, including brain lesion type, and clinical outcome measures [file DMCN-64-462-s003.xlsx]

## Sheet: Directions
This file contains the data used in the study: " Synergy activations are similar between gait pattern in cerebral palsy, synergy weights are not". 1. The tab terminology provides additional information for the terminology and abbreviations used in this excel file, but mainly the participant information tab. 2. Participant information contains all relevant information for each participant, includi…

## Sheet: Terminology
Participant information	GENERAL INFORMATION	Used terms		Explanation
		ID	Participant identifier
		CP	cerebral palsy
		GMFCS	gross motor function classification scale
		kg	kilograms
		m	meters
		BMI	body mass index
		Gait pattern		1	Minor deviations
				2	Drop foot
				3	Genu recurvatum
				4	Apparent equinus
				5	Crouch gait
				6	Jump gait
				7	True equinus
		Brain lesion types	A: Maldevelopments	A1	Disorders of cortical formation (proliferation and/or migration and/or organization
				A2	Other maldevelopments (examples: holoprosencephaly Dandy–Walker malformation, corpus callosum agenesis, cerebellar hypoplasia)
			B: Predominantly white matter injury	B1	Periventricular leukomalacia (PVL)
				B2	Sequelae of intraventricular (IVH) or periventricular haemorrhagic infarction
				B3	Combination of PVL and IVH sequelae
			C: Predominantly grey matter injury	C1	Basal ganglia/thalamus lesions (mild/moderate/severe)
				C2	Cortico-subcortical lesions only (watershed lesions in parasagittal distribution/multicystic encephalomalacia) not covered under C3
				C3	Arterial infarctions (middle cerebral artery/other
			D: Miscellaneous	D	Examples: cerebellar atrophy, cerebral atrophy,delayed myelination, ventriculomegaly not covered under B, haemorrhage not covered under B, brainstem lesions,calcifications
			E: Normal	E	Normal
	PASSIVE RANGE OF MOTION	Plantar flexion, inversion, and eversion		Normal	full ROM
				Discrete	limited ROM
				Severe	no motion
	SPASTICITY	MAS	modified ashworth scale	0	No increase in muscle tone
				1	Slight increase in muscle tone, manifested by catch and release or by minimal resistance at the end of the range of motion when the affected part(s) is(are) moved in flexion or extension (or ab-/adduction)(only small catch, or no catch, easy to move)
				1.5	Slight increase in muscle tone, manifested by a catch, followed by minimal resistance throughout the remainder (less than half) of the ROM (quick catch, with some increase of muscle tone after catch - and/or - clonus, difficult to start and with quick stop)
				2	more marked increase in muscle tone through most of ROM, but affected part(s) easily moved (quick catch with some difficulty to move after catch - and/or - quick clonus with slow stop)
				3	considerable increase in muscle tone, passive movement difficult (no catch anymore, or clonus without stop)
				4	affected part(s) rigid in flexion or extension (or ab-/adduction) (no motion)
		Tardieu Duncan Ely		0	normal
				1	mild spasticity
				2	catch between knee angle of 80° and 100°
				3	catch before knee angle of 80°
		AOC	angle of catch
	STRENGTH AND SELECTIVITY	MRC	Medical research council scale for muscle strength	1	Evidence of slight contraction of the muscle but joint motion is not visible
				2	Complete range of motion in gravity eliminated plane (available ROM, ROM can be slightly decreased because of cocontraction)
				3	Perfect motion against gravity (almost full available ROM, ROM can be slightly decreased because of cocontraction)
				4	Motion against gravity with some (moderate) resistance (full available ROM)
				5	Motion against gravity with maximal resistance (full available ROM)
		Selectivity		0	No selective control; no (or minimal) contraction of some of the demanded muscles
				0.5	Mild selective control; small contraction, but alost no mostion and/or a lot of cocontraction
				1	Medium selective control; not all muscles are working in the correct way, no smooth motion, with cocontraction (not always), limited range.
				1.5	Good selective control; good contraction with correct muscles but slightly limited range because of cocontraction or no perfect smooth motion
				2	Perfect selective control; perfect contraction with correct muscles
		Clonus		0	no clonus
				1	clonus difficult to start, easily stopped
				2	quick clonus, quick stop
				3	quick clonus, slow stop
				4	quick clonus, no stop

## Sheet: Participant information
GENERAL INFORMATION													PASSIVE RANGE OF MOTION
ID	Diagnositic information			Participant information									Hip flexion		Hip extension supine		Hip extension prone		Hip abduction 0 degrees flexion		Hip abduction 90 degrees flexion		Hip adduction 0 degrees flexion		Hip endorotation prone		Hip endorotation supine		Hip exorotation prone		Hip exorotation supine		Femoral anteversion		Knee flexion		Knee extension		Popliteal angle unilateral		Popliteal angle bilateral		Dorsiflexion 90 degrees knee flexion		Dorsiflexion 0 degrees knee flexion		Plantarflexion		Inversion
	Diagnosis	CP type	Most involved side	Age		GMFCS	Gender	Weight	Heigth	BMI	Gait pattern	Brain lesion type	Right	Left	Right	Left	Right	Left	Right	Left	Right	Left	Right	Left	Right	Left	Right	Left	Right	Left	Right	Left	Right	Left	Right	Left	Right	Left	Right	Left	Right	Left	Right	Left	Right	Left	Right	Left	Right
				Years	Months			kg	m	kg/m²					degrees	degrees	degrees	degrees	degrees	degrees	degrees	degrees	degrees	degrees	degrees	degrees	degrees	degrees	degrees	degrees	degrees	degrees	degrees	degrees			degrees	degrees	degrees	degrees	degrees	degrees	degrees	degrees	degrees	degrees
CP105	CP	Bilateral	Left	8	3	I	F	16.7	1.15	12.6276	1	B1	normal	normal	0	0	0	0	30	30	60	65	0	0	70	70	65	60	45	40	30	30	25	25	normal	normal	5	5	-55	-60	-55	-60	15	20	10	15	normal	normal	normal
CP111	CP	Unilateral	Left	5	1	I	M	20.2	1.15	15.2741	1	E	normal	normal	0	0	0	0	40	50	65	60	0	0	55	60	40	50	70	55	35	35	30	35	normal	normal	-10	0	-70	-60	-70	-60	5	10	0	5	normal	normal	normal
CP113	CP	Unilateral	Left	4	9	I	F	19.1	1.11	15.502	1	B1	normal	normal	0	0	0	0	25	25	25	45	0	0	60	50	15	30	65	60	45	45	25	25	normal	normal	15	10	-60	-55	-65	-55	20	35	10	20	normal	normal	normal
CP127	CP	Unilateral	Right	5	11	I	F	25.7	1.24	16.7144	1	A1	normal	normal	0	0	0	0	45	45	65	55	0	0	50	50	35	35	55	65	45	45	30	30	normal	normal	0	5	-60	-40	-60	-40	10	20	5	10	normal	normal	normal
CP157	CP	Bilateral	Right	16	2	I	M	53.1	1.627	20.0595	1		normal	normal	0	0	0	0	40	45	50	45	0	0	65	65	50	55	55	55	25	25	35	35	normal	normal	5	5	-45	-50	-40	-40	10	15	0	0	normal	normal	normal
CP162	CP	Unilateral	Left	15	4	I	M	70.1	1.752	22.8376	1	B1	normal	normal	0	0	0	0	30	30	40	40	0	0	70	70	55	55	50	50			30	30	normal	normal	5	5	-60	-60	55	-55	10	10	5	0	normal	normal	normal
CP164	CP	Unilateral	Right	16	6	I	F	61	1.69	21.3578	1	A2	normal	normal	0	-10	0	0	35	30	55	50	0	0	50	55	35	50	65	35	15	15	20	30	normal	normal	5	0	-60	-70	-55	-60	35	20	20	0	normal	normal	normal
CP169	CP	Bilateral	Right	16	0	I	F	65.6	1.7	22.699	1	B2	normal	normal	-10	-5	0	0	20	35	55	60	0	0	70	55	50	40	80	75	30	30	35	30	normal	normal	5	5	-60	-65	-50	-60	15	20	5	10	normal	normal	normal
CP171	CP	Unilateral	Right	14	8	I	M	51.1	1.72	17.2729	1	B2	normal	normal	0	0	0	0	40	35	65	45	0	0	35	65	25	50	60	35	30	30	20	30	normal	normal	10	5	-40	-50	-40	-50	10	0	5	0	normal	normal	normal
CP177	CP	Bilateral	Left	11	8	I	M	54.8	1.56	22.5181	1	B1	normal	normal	0	0	0	0	30	30	55	45	0	0	80	75	60	65	60	35	30	30	30	35	normal	normal	5	0	-50	-50	-50	-50	30	30	10	10	normal	normal	normal
CP180	CP	Unilateral	Left	14	6	I	M	59.3	1.77	18.9281	1	B1	normal	normal	-5	-5	0	0	30	25	45	45	0	0	50	45	55	50	50	55	30	30	35	30	normal	normal	5	5	-50	-60	-35	-45	30	35	25	20	normal	normal	normal
CP181	CP	Unilateral	Right	12	10	I	F	49.4	1.725	16.6016	1	B1	normal	normal	0	0	0	0	35	35	55	55	0	0	60	60	60	50	50	60	30	30	35	30	normal	normal	5	5	-55	-50	-55	-50	5	30	5	20	normal	normal	normal
CP183	CP	Unilateral	Right	15	0	I	M	64.4	1.822	19.3994	1	B1	normal	normal	0	0	0	0	45	45	65	65	0	0	75	75	55	70	45	55	35	35	20	20	normal	normal	10	5	-30	-40	-30	-40	25	20	15	10	normal	normal	normal
CP184	CP	Bilateral	Left	15	1	I	M	68.8	1.8	21.2346	1	B1	normal	normal	0	0	0	0	25	20	45	35	0	0	60	55	40	55	60	60	35	35	30	30	normal	normal	5	0	-65	-65	-60	-60	10	0	5	-5	normal	normal	normal
CP187	CP	Unilateral	Left	10	9	I	F	31.8	1.47	14.7161	1	B1	normal	normal	0	-5	0	0	30	25	45	40	0	0	60	65	35	45	65	55	30	30	35	35-40	normal	normal	0	0	-55	-65	-50	-60	20	10	10	5	normal	normal	normal
CP27	CP	Unilateral	Right	11	7	I	F	34.5	1.48	15.7505	1	B1	normal	normal	-10	-15	0	0	25	20	50	50	0	0	60	60	40	50	70	75	50	50	30	30	normal	normal	0	0	-55	-55	-45	-50	35	35	20	20	normal	normal	normal
CP29	CP	Unilateral	Left	9	10	I	F	32.7	1.31	19.0548	1	C3	normal	normal	0	0	0	0	40	40	55	55	0	0	40	40	55	60	55	50	30	30	20	20	normal	normal	0	5	-40	-40	-40	-40	-15	15	-25	10	normal	normal	normal
CP31	CP	Bilateral	Left	12	3	I	M	35.5	1.51	15.5695	1	B1	normal	normal	0	0	0	0	45	30	60	65	0	0	55	65	55	55	50	50	25	25	30	30	normal	normal	5	0	-30	-50	-30	-50	30	15	20	10	normal	normal	normal
CP33	CP	Unilateral	Left	9	7	I	M	32.9	1.37	17.5289	1	B1	normal	normal	0	0	0	0	25	25	55	55	0	0	40	40	45	40	55	65	55	55	20	20	normal	normal	-5	0	-75	-65	-70	-60	10	10	0	0	normal	normal	normal
CP37	CP	Unilateral	Right	11	6	I	M	44.3	1.7	15.3287	1	B1	normal	normal	0	0	0	0	45	45	60	60	0	0	70	55	50	35	70	70	55	55	20	25	normal	normal	15	20	-40	-40	-40	-40	30	30	15	15	normal	normal	normal
CP39	CP	Unilateral	Right	11	1	I	F	24.8	1.33	14.02	1	B1	normal	normal	-15	-15	0	0	10	10	30	30	0	0	45	50	25	20	55	50	30	30			normal	normal	-5	0	-75	-75	-60	-60	25	30	0	5	normal	normal	normal
CP42	CP	Bilateral	Left	9	11	I	F	28.5	1.34	15.8721	1	D	normal	normal	0	0	0	0	30	30	50	50	0	0	60	50	40	25	45	50	25	25	40	35	normal	normal	0	0	-70	-60	-70	-60	20	30	15	20	normal	normal	normal
CP44	CP	Bilateral	Right	11	5	I	M	33.7	1.46	15.8097	1	D	normal	normal	0	0	0	0	45	40	50	45	0	0	60	65	55	70	70	55	35	35	25	25	normal	normal	5	5	-35	-45	-35	-45	30	25	25	15	normal	normal	normal
CP53	CP	Unilateral	Right	10	9	I	F	44.9	1.55	18.6889	1		normal	normal	0	0	0	0	40	40	70	70	0	0	70	70	80	70	70	80	40	40	40	30	normal	normal	15	15	-40	-40	-40	-40	15	25	25	35	normal	normal	normal
CP56	CP	Bilateral	Right	7	6	I	M	30.7	1.4	15.6633	1	B1	normal	normal	0	0	0	0	35	25	40	40	0	0	70	70	65	65	45	45	25	25	30	40	normal	normal	0	-5	-45	-60	-45	-60	25	25	5	5	normal	normal	normal
CP64	CP	Unilateral	Right	9	0	I	M	27	1.32	15.4959	1	B1	normal	normal	0	0	0	0	30	35	55	55	0	0	65	70	50	45	50	50	30	30	30	35	normal	normal	0	0	-50	-50	-50	-50	10	10	0	5	normal	normal	discrete
CP65	CP	Bilateral	Left	11	2	I	M	27.1	1.36	14.6518	1		normal	normal	0	0	0	0	35	40	55	50	0	0	55	75	45	60	60	40	20	20	30	35	normal	normal	5	10	-55	-55	55	-55	10	5	0	0	normal	normal	normal
CP68	CP	Unilateral	Left	8	3	I	M	22.8	1.25	14.592	1		normal	normal	-25	-25	0	0	10	20	30	30	0	0	55	45	35	35	50	55	25	25	30	25	normal	normal	-20	-10	-70	-75	-60	-65	15	15	10	10	normal	normal	normal
CP70	CP	Unilateral	Right	10	5	I	F	35.8	1.46	16.7949	1	B1	normal	normal	0	0	0	0	40	40	55	60	0	0	80	80	55	55	60	60	45	45	35	30	normal	normal	10	10	-45	-45	-45	-45	20	30	10	20	normal	normal	normal
CP76	CP	Unilateral	Right	9	2	II	F	28	1.32	16.0698	1		normal	normal	0	0	0	0	40	40	70	60	0	0	50	40	50	80	50	30	65	65	30	30	normal	normal	0	0	-60	-70	-60	-70	20	20	10	10	normal	normal	normal
CP77	CP	Bilateral	Left	8	4	I	M	28.6	1.33	16.1682	1		normal	normal	0	0	0	0	40	40	50	50	0	0	50	40	25	25	50	60	35	35	25	25	normal	normal	5	5	-55	-50	-55	-50	20	25	10	10	normal	normal	normal
CP80	CP	Bilateral	Left	6	3	I	M	20.9	1.16	15.5321	1	B1	normal	normal	0	0	0	0	20	25	25	45	0	0	70	60	45	35	20	20	10	10	30	30	normal	normal	0	0	-50	-45	-50	-50	25	25	15	10	normal	normal	normal
CP9	CP	Unilateral	Right	12	10	I	M	35.4	1.52	15.322	1	E					0	0
CP96	CP	Bilateral	Right	7	1	I	F	20	1.18	14.3637	1	B2	normal	normal	0	-20	0	0	30	30	50	30	0	0	50	60	10	30	60	50	10	10	25	25	normal	normal	15	10	-65	-60	-60	-60	20	20	10	10	normal	normal	normal
CP118	CP	Unilateral	Right	5	10	I	M	18	1.1	14.876	2	B1	normal	normal	-20	-20	0	0	20	20	50	40	0	0	60	40	50	50	50	40	40	40	25	25	normal	normal	0	0	-60	-60	-55	-55	10	10	5	5	normal	normal	normal
CP15	CP	Bilateral	Right	9	1	I	F	22.1	1.22	14.8482	2		normal	normal	0	0	0	0	20	15	75	75	0	0	45	50	40	45	50	50	25	25	15	20	normal	normal	-5	-5	-70	-80	-70	-80	20	20	10	10	normal	normal	normal
CP156	CP	Unilateral	Right	16	2	I	M	58.5	1.79	18.2579	2	B1	normal	normal	0	0	0	0	45	45	60	60	0	0	45	40	30	25	65	40	30	30	20	20	normal	normal	5	5	-50	-50	-50	-50	25	35	10	15	normal	normal	normal
CP176	CP	Unilateral	Left	17	3	I	M	56.5	1.745	18.5549	2	B1	normal	normal	0	0	0	0	30	30	60	60	0	0			30	50	65	60			30	30	normal	normal	10	10	-55	-50	-55	-50	20	20	10	10	normal	normal	normal
CP19	CP	Bilateral	Right	11	0	I	F	44.7	1.6	17.4609	2	B1	normal	normal	0	-10	0	0	40	35	55	50	0	0	65	65	70	65	60	65	30	30	35	40	normal	normal	0	0	-65	-55	-50	-45	25	15	10	5	normal	normal	normal
CP22	CP	Bilateral	Right	9	1	I	M	29.1	1.3	17.2189	2	B1	normal	normal	0	0	0	0	35	35	60	60	0	0	60	60	40	40	40	40	30	30	20	20	normal	normal	5	5	-45	-40	-40	-40	20	25	15	15	normal	normal	normal
CP28	CP	Unilateral	Left	10	0	I	M	33.6	1.41	16.9006	2	B1	normal	normal	0	0	0	0	40	40	50	55	0	0	60	60	70	60	60	60	35	35	25	20	normal	normal	5	5	-55	-45	-50	-40	20	20	5	10	normal	normal	normal
CP30	CP	Unilateral	Right	11	11	I	M	37.5	1.5	16.6667	2	B1	normal	normal	0	0	0	0	30	30	45	40	0	0	55	60	55	45	65	50			30	30	normal	normal	0	0	-80	-80	-75	-75	0	0	-5	-10	normal	normal	normal
CP32	CP	Unilateral	Right	10	8	II	F	29.3	1.35	16.0768	2	B1	normal	normal	0	0	0	0	40	40	45	45	0	0	80	80	85	85	50	50	normal	normal	50	50	normal	normal	0	5	-50	-60	-55	-60	10	20	5	10	normal	normal	normal
CP34	CP	Unilateral	Left	15	7	II	M	67.5	1.77	21.5455	2	B3	normal	normal	-5	-5	0	0	25	30	50	55	0	0	65	55	60	55	55	70	20	20	30	30	normal	normal	0	0	-85	-80	-75	-75	15	25	5	15	normal	normal	normal
CP4	CP	Unilateral	Left	14	1	II	F	50.5	1.597	19.8007	2	B2	normal	normal	0	0	0	0	40	45	60	60	0	0	45	60	25	40	60	50	30	30	20	30	normal	normal	0	0	-20	-35	-20	-35	30	15	20	5	normal	normal	normal
CP41	CP	Unilateral	Left	11	7	I	F	36.2	1.43	17.7026	2	B1	normal	normal	0	0	0	0	30	30	40	45	0	0	65	70	55	50	70	60	30	30	30	30	normal	normal	5	5	-35	-35	-30	-30	25	25	15	15	normal	normal	normal
CP46	CP	Unilateral	Left	9	11	I	M	23.9	1.25	15.296	2	B1	normal	normal	0	0	0	0	25	30	50	50	0	0	65	65	45	40	50	50	20	20	35	40	normal	normal	0	0	-70	-70	-65	-70	20	20	10	10	normal	normal	normal
CP75	CP	Unilateral	Right	8	6	I	F	25.4	1.27	15.748	2		normal	normal	0	0	0	0	40	40	60	60	0	0	65	60	50	45	65	60	35	35	30	25	normal	normal	10	15	-60	-60	-60	-60	10	15	-5	10	normal	normal	normal
CP89	CP	Unilateral	Right	7	5	I	F	19.1	1.21	13.0456	2		normal	normal	0	0	0	0	35	35	55	45	0	0	30	40	5	25	45	50	30	30	20	20	normal	normal	10	5	-65	-70	-60	-70	25	5	10	0	normal	normal	normal
CP94	CP	Unilateral	Left	5	6	I	F	18.2	1.12	14.5089	2	A2	normal	normal	0	0	0	0	30	25	55	50	0	0	50	60	40	50	75	70	40	40	30	30	normal	normal	5	5	-50	-60	-45	-50	20	20	10	10	normal	normal	normal
CP109	CP	Bilateral	Right	5	7	II	M	15.2	1.045	13.9191	3		normal	normal	0	0	0	0	35	40	60	60	0	0	55	60	20	20	60	50	25	25	30	35	normal	normal	0	5	-60	-70	-60	-70	-5	5	-10	0	normal	normal	normal
CP114	CP	Unilateral	Right	5	7	II	M	20.7	1.121	16.4725	3		normal	normal	0	0	0	0	45	45	0	0	0	0	60	55	40	40	60	60	40	40	25	25	normal	normal	10	10	-45	-45	-45	-45	25	30	15	20	normal	normal	normal
CP117	CP	Bilateral	Right	5	1	III	M	17.1	1.06	15.2189	3	B1	normal	normal	0	0	0	0	30	40	40	50	0	0	65	70	40	40	65	40	15	15	40	40	normal	normal	0	10	-70	-60	-70	-60	5	25	0	15	normal	normal	normal
CP121	CP	Unilateral	Left	6	11	I	F	23	1.216	15.5547	3	B3	normal	normal	0	0	0	0	35	30	50	55	0	0	65	75	50	65	50	50	30	30	20	35	normal	normal	0	0	-55	-50	-55	-50	30	20	20	10	normal	normal	normal
CP126	CP	Bilateral	Left	5	1	II	M	14.8	1.039	13.7098	3	B1	normal	normal	0	0	0	0	40	40	50	45	0	0	50	50	40	40	50	40	30	30	25	30	normal	normal	5	5	-60	-70	-60	-70	25	20	15	10	normal	normal	normal
CP130	CP	Unilateral	Left	4	5	I	M	13.3	1.01	13.0379	3	B1	normal	normal	-5	-5	0	0	25	25	50	40	0	0	55	60	40	30	55	55	25	25	25	25	normal	normal	0	5	-75	-55	-60	-40	0	15	-5	10	normal	normal	normal
CP132	CP	Bilateral	Right	4	10	II	M	17.3	1.085	14.6956	3		normal	normal	-5	-5	0	0	20	20	40	40	0	0	70	70	50	50	65	55	35	35	35	35	normal	normal	5	5	-75	-80	-65	-70	20	20	10	10	normal	normal	normal
CP134	CP	Bilateral	Left	6	4	II	M	14.6	1.05	13.2426	3	D	normal	normal	0	-15	0	0	25	30	50	55	0	0	60	65	60	70	65	50	normal	normal	30	25	normal	normal	0	-10	-75	-80	-65	-70	0	5	5	-5	normal	normal	normal
CP145	CP	Unilateral	Right	7	3	II	F	20.3	1.23	13.4179	3	E	normal	normal	0	0	0	0	35	30	55	55	0	0	70	70	60	60	50	55	30	30	35	35	normal	normal	5	5	-50	-45	-45	-40	15	10	10	5	normal	normal	normal
CP153	CP	Bilateral	Left	4	7	I	F	22.2	1.05	20.1361	3	B2	normal	normal	0	0	0	0	45	35	55	50	0	0	45	60	35	35	50	45	25	25	25	40	normal	normal	5	5	-45	-55	-45	-55	25	10	15	5	normal	normal	normal
CP155	CP	Unilateral	Left	16	4	I	F	42.3	1.537	17.9058	3	B3	normal	normal	-5	0	0	0	10	25	45	55	0	0	65	60	30	30	70	65			30	35	normal	normal	0	0	-65	-65	-60	-60	20	25	5	10	normal	normal	normal
CP179	CP	Unilateral	Left	11	3	I	M	32.4	1.52	14.0235	3	A1	normal	normal	0	0	0	0	40	40	65	65	0	0	60	60	65	55	60	60	30	30	30	25	normal	normal	10	10	-30	-25	-30	-25	5	25	0	20	normal	normal	normal
CP190	CP	Bilateral	Right	10	2	III	F	25.9	1.28	15.8081	3	B1	normal	normal	-5	-5	0	0	15	15	40	40	0	0	65	70	70	60	45	55			25	25	normal	normal	0	0	-75	-80	-60	-70	10	20	-5	10	normal	normal	normal
CP194	CP	Unilateral	Left	12	6	I	F	47.5	1.53	20.2913	3	B1	normal	normal	-10	-10	0	0	10	15	30	30	0	0	64	70	30	40	45	30			25	25	normal	normal	0	-5	-75	-75	-70	-70	10	0	0	-5	normal	normal	normal
CP24	CP	Unilateral	Left	12	7	I	F	37.4	1.61	14.4285	3	B2	normal	normal	0	0	0	0	40	40	50	45	0	0	75	75	45	55	60	50	35	35	30	35	normal	normal	5	5	-35	-40	-30	-40	20	15	10	5	normal	normal	normal
CP25	CP	Bilateral	Left	11	4	II	M	47.6	1.57	19.3111	3		normal	normal	0	0	0	0	35	30	60	60	0	0	40	40	35	25	45	50	35	35	30	25	normal	normal	0	0	-40	-35	-40	-35	10	30	5	15	normal	normal	normal
CP3	CP	Bilateral	Right	10	4	I	F	26	1.37	13.8526	3	B1	normal	normal	0	0	0	0	40	35	50	50	0	0	65	65	60	60	60	60	30	30	30	30	normal	normal	10	10	-10	-10	-10	-10	30	15	15	10	normal	normal	normal
CP43	CP	Unilateral	Left	9	4	I	M	29	1.44	13.9853	3	B1 + C3	normal	normal	0	0	0	0	40	45	70	70	0	0	45	55	30	35	60	50	20	20	20	30	normal	normal	0	0	-45	-50	-45	-50	25	15	10	5	normal	normal	normal
CP50	CP	Bilateral	Left	8	6	II	M	24.5	1.295	14.6092	3	B1	normal	normal	0	0	0	0	50	40	60	60	0	0	50	50	60	50	65	65	50	50	20	25	normal	normal	5	0	-30	-35	-30	-35	30	15	25	10	normal	normal	normal
CP67	CP	Bilateral	Left	8	10	III	F	24	1.21	16.3923	3		normal	normal	0	0	0	0	35	35	60	65	0	0	45	45	25	25	35	50	45	45	25	20	normal	normal	0	0	-55	-55	-50	-50	15	20	10	5	normal	normal	normal
CP78	CP	Bilateral	Right	6	9	II	F	19.4	1.2	13.4722	3		normal	normal	-15	-10	0	0	20	20	35	40	0	0	60	50	35	40	55	40	20	20	25	25	normal	normal	-20	-20	-90	-85	-80	-75	20	25	10	15	normal	normal	normal
CP79	CP	Bilateral	Right	5	10	II	F	18.2	1.115	14.6393	3	B1	normal	normal	-10	-10	0	0	15	20	40	45	0	0	40	35	25	20	45	45	20	20	20	20	normal	normal	5	5	-70	-75	-65	-70	10	5	5	0	normal	discrete	normal
CP81	CP	Unilateral	Left	8	7	I	F	22	1.22	14.781	3	B2	normal	normal	0	0	0	0	35	30	60	55	0	0	60	70	20	40	40	30	15	15	30	40	normal	normal	15	10	-70	-70	-70	-70	20	5	15	0	normal	normal	normal
CP86	CP	Unilateral	Left	8	6	II	F	41	1.36	22.167	3		normal	normal	0	0	0	0	30	35	45	55	0	0	80	80	65	25	60	55	30	30	40	45	normal	normal	-10	0	-70	-60	-70	-60	10	25	5	15	normal	normal	normal
CP91	CP	Bilateral	Left	4	9	I	M	15,2	1.003	15.1092	3		normal	normal	0	0	0	0	50	35	65	55	0	0	55	55	55	50	55	60	35	35	25	30	normal	normal	5	5	-45	-50	-45	-50	30	15	20	10	normal	normal	normal
CP99	CP	Bilateral	Right	6	3	I	F	20.9	1.167	15.3463	3		normal	normal	0	0	0	0	30	40	60	70	0	0	65	40	40	40	60	75	45	45	30	30	normal	normal	5	5	-60	-50	-60	-50	5	20	0	15	normal	normal	normal
CP1	CP	Bilateral	Right	14	0	II	F	51.5	1.515	22.4379	4	B2	normal	normal	0	0	0	0	35	25	40	35	0	0	65	55	40	30	45	40	25	25	15	25	normal	normal	0	10	-80	-75	-70	-70	5	15	0	5	normal	normal	normal
CP10	CP	Bilateral	Right	13	1	I	M	46	1.64	17.1029	4	B1	normal	normal	0	0	0	0	35	30	50	40	0	0	55	55	40	45	50	45	30	30	35	40	normal	normal	5	0	-60	-60	-60	-60	20	15	15	5	normal	normal	normal
CP100	CP	Unilateral	Right	6	4	I	M	23.3	1.18	16.7337	4	B1	normal	normal	0	0	0	0	25	30	50	55	0	0	60	55	30	35	50	40	20	20	40	35	normal	normal	5	5	-70	-70	-70	-70	15	25	5	10	normal	normal	normal
CP102	CP	Bilateral	Right	6	0	II	M	18.8	1.175	13.617	4	B1	normal	normal	-10	-10	0	0	15	15	25	30	0	0	40	65	30	35	20	15	15	15	20	40	normal	normal	0	0	-80	-80	-75	-75	10	10	-10	-10	discrete	discrete	normal
CP107	CP	Bilateral	Right	11	1	III	M	31	1.35	17.0096	4		normal	normal	0	0	0	0	30	35	50	50	0	0	40	50	25	25	45	40	15	15	25	30	normal	normal	0	0	-75	-80	-75	-80	20	20	10	10	normal	normal	normal
CP108	CP	Bilateral	Left	7	1	II	M	24.2	1.255	15.3648	4	B1	normal	normal	-15	-15	0	0	15	15	40	30	0	0	70	65	70	70	55	55			40	30	normal	normal	0	-10	-75	-80	-70	-70	20	25	10	10	normal	normal	normal
CP110	CP	Unilateral	Right	6	0	I	F	17.4	1.155	13.0432	4	B1	normal	normal	-20	-20	0	0	45	45	35	40	0	0	80	80	75	75	70	55	20	20	40	40	normal	normal	0	0	-65	-60	-60	-55	30	30	15	20	normal	normal	normal
CP12	CP	Bilateral	Right	11	11	I	F	36.8	1.46	17.264	4	B3	normal	normal	0	0	0	0	40	35	60	60	0	0	65	70	60	65	55	60	30	30	35	35	normal	normal	15	5	-50	-60	-50	-60	30	20	20	10	normal	normal	normal
CP122	CP	Bilateral	Left	5	7	II	M	23.8	1.127	18.7383	4	B1	normal	normal	0	0	0	0	40	40	65	60	0	0	55	60	40	35	45	60	45	45	30	30	normal	normal	10	5	-40	-60	-35	-60	25	0	15	0	normal	normal	normal
CP128	CP	Unilateral	Left	5	3	I	M	13.4	1.14	10.3109	4	B1 + C1	normal	normal	0	0	0	0	40	40	50	50	0	0	60	65	30	40	55	50	20	20	30	35	normal	normal	0	0	-50	-60	-50	-60	20	15	15	5	normal	normal	normal
CP131	CP	Bilateral	Left	4	10	III	F	16.7	1.053	15.0612	4	C3	normal	normal	0	0	0	0	40	40	55	55	0	0	50	55	25	35	35	40	30	30	20	20	normal	normal	5	10	-50	-50	-50	-50	0	15	0	10	normal	normal	normal
CP135	CP	Unilateral	Left	7	4	II	M	17	1.18	12.2091	4	B1	normal	normal	0	0	0	0	50	40	75	70	0	0	40	45	30	45	55	45	30	30	20	30	normal	normal	5	0	-50	-55	-50	-55	15	10	5	5	normal	normal	normal
CP136	CP	Unilateral	Right	6	3	I	M	20.6	1.221	13.8177	4	B1	normal	normal	0	0	0	0	45	40	55	60	0	0	65	60	35	40	55	60	45	45	40	30	normal	normal	5	5	-45	-45	-45	-45	30	25	15	15	normal	normal	normal
CP137	CP	Bilateral	Right	8	9	I	M	26.2	1.33	14.8115	4	B1	normal	normal	0	0	0	0	40	40	60	60	0	0	45	60	20	35	50	50	20	20	25	30	normal	normal	5	0	-60	-75	-60	-75	15	10	10	5	normal	normal	normal
CP139	CP	Bilateral	Left	6	2	I	M	17.6	1.11	14.2846	4		normal	normal	0	-5	0	0	40	35	55	60	0	0	65	60	40	50	50	50	20	20	25	30	normal	normal	0	0	-60	-70	-60	-65	20	25	5	15	normal	normal	normal
CP142	CP	Unilateral	Left	3	9	I	M	17	1.07	14.8485	4	B3	normal	normal	0	0	15	15	35	30	50	40	0	0	30	55	15	40	50	35	20	20	15	30	normal	normal	0	0	-60	-70	-60	-65	25	0	20	0	normal	normal	normal
CP146	CP	Unilateral	Right	4	1	I	M	15.5	1.07	13.5383	4		normal	normal	0	0	0	0	45	45	55	60	0	0	55	50	40	40	55	55	40	40	25	25	normal	normal	0	0	-55	-55	-55	-55	10	10	5	5	normal	normal	normal
CP147	CP	Bilateral	Right	5	10	III	F	20.3	1.08	17.404	4	E	normal	normal	0	0	0	0	45	40	65	60	0	0	40	35	25	30	70	70	30	30	25	25	normal	normal	5	0	-50	-60	-50	-60	25	15	15	5	normal	normal	normal
CP154	CP	Unilateral	Right	17	7	I	M	63.4	1.63	23.8624	4	A1	normal	normal	0	0	0	0	25	25	50	45	0	0	65	65	45	50	50	45			25	30	normal	normal	5	0	-70	-75	-60	-65	20	20	5	15	normal	normal	normal
CP158	CP	Unilateral	Left	13	9	I	F	67.1	1.65	24.6465	4		normal	normal	0	0	0	0	40	40	55	50	0	0	50	45	60	45	40	45	35	35	30	25	normal	normal	5	5	-50	-50	-50	-50	15	15	10	10	normal	normal	normal
CP165	CP	Unilateral	Left	13	5	I	M	56.5	1.61	21.797	4		normal	normal	-5	-10	0	0	20	15	40	40	0	0	50	65	20	50	60	40	10	10	35	45	normal	normal	0	0	-70	-80	-60	-70	20	10	10	0	normal	normal	normal
CP166	CP	Bilateral	Left	14	4	II	M	45.4	1.56	18.6555	4	B3	normal	normal	0	0	0	0	35	35	70	70	0	0	70	55	60	60	55	50	35	35	40	30	normal	normal	5	10	-50	-40	-50	-40	20	25	10	15	normal	normal	normal
CP173	CP	Bilateral	Left	15	0	II	F	66.7	1.64	24.7992	4	B3	normal	normal	0	0	0	0	30	45	40	50	0	0	50	30	35	35	20	30	25	25	20	20	normal	normal	0	0	-50	-50	-50	-50	10	15	5	10	normal	normal	normal
CP174	CP	Bilateral	Left	11	9	II	F	40	1.5	17.7778	4	B1	normal	normal	0	0	0	0	50	50	0	0	0	0	45	55	55	60	55	60	45	45	25	25	normal	normal	10	5	-40	-40	-40	-10	20	10	15	5	normal	normal	normal
CP18	CP	Unilateral	Right	12	2	I	M	36.3	1.51	15.9204	4		normal	normal	0	0	0	0	30	35	45	55	0	0	60	60	55	50	60	60	40	40	35	35	normal	normal	0	5	-80	-75	-75	-75	10	10	5	5	normal	normal	normal
CP182	CP	Unilateral	Right	12	7	II	M	38,7	1.594	15.2312	4	B1	normal	normal	0	0	0	0	10	15	35	40	0	0	65	70	55	50	60	55	40	40	30	30	normal	normal	0	0	-75	-80	-70	-75	10	10	0	0	normal	normal	discrete
CP189	CP	Unilateral	Right	12	10	I	M	31.1	1.431	15.1873	4	D	normal	normal	0	0	0	0	40	50	60	60	0	0	70	60	45	25	60	65	35	35	35	30	normal	normal	0	0	-45	-40	-45	-40	20	30	10	15	normal	normal	normal
CP192	CP	Bilateral	Left	14	11	II	F	48.3	1.55	20.1041	4	B1	normal	normal	0	0	0	0	20	20	50	50	0	0	60	65	40	45	60	50	30	30	30	35	normal	normal	0	0	-60	-65	-50	-55	30	25	15	5	normal	normal	normal
CP193	CP	Unilateral	Right	13	2	I	M	37.4	1.52	16.1877	4	B1	normal	normal	0	0	0	0	35	35	60	60	0	0	55	40	30	55	70	55	30	30	20	30	normal	normal	-5	-5	-50	-50	-50	-50	15	10	5	-5	normal	normal	normal
CP21	CP	Unilateral	Right	10	5	I	F	27.7	1.37	14.7584	4		normal	normal	0	0	0	0	40	40	55	60	0	0	75	75	70	70	45	50	35	35	35	35	normal	normal	0	0	-55	-45	-55	-45	5	20	-5	10	normal	normal	normal
CP26	CP	Unilateral	Left	9	1	I	M	26.8	1.31	15.6168	4	E					0	0
CP35	CP	Unilateral	Left	9	10	I	F	28.5	1.4	14.5408	4	B1	normal	normal	0	0	0	0	45	45	65	65	0	0	60	60	50	50	55	60	normal	normal	35	35	normal	normal	5	5	-40	-35	-40	-35	30	30	20	20	normal	normal	normal
CP36	CP	Bilateral	Right	9	10	II	M	32,3	1.346	17.8284	4	B1 + C1	normal	normal	0	0	0	0	45	45	60	60	0	0	60	60	50	50	60	55	30	30	40	40	normal	normal	5	0	-40	-40	-40	-40	25	20	10	10	normal	normal	normal
CP48	CP	Bilateral	Left	11	2	II	M	25.3	1.33	14.3027	4	B1	normal	normal	0	0	0	0	40	35	55	55	0	0	60	60	40	55	60	40	30	30	25	30	normal	normal	5	0	-30	-55	-30	-55	25	20	15	10	normal	normal	normal
CP49	CP	Unilateral	Left	12	0	I	M	49.8	1.54	20.9985	4	B1	normal	normal	-15	-5	0	0	10	15	40	45	0	0	75	75	60	50	60	60	35	35	45	45	normal	normal	0	0	-50	-60	-45	-55	40	40	20	15	normal	normal	normal
CP5	CP	Bilateral	Right	14	0	III	F	46	1.48	21.0007	4	B1	normal	normal	-10	-20	0	0	20	20	45	40	0	0	30	35	40	50	60	60	35	35	25	20	normal	normal	-5	-5	-75	-75	-60	-65	20	15	0	5	normal	normal	normal
CP51	CP	Bilateral	Right	11	11	II	M	31.6	1.42	15.6715	4	B1	normal	normal	-5	-5	0	0	15	20	45	50	0	0	65	70	40	50	50	50	20	20	40	40	normal	normal	0	0	-65	-60	-50	-50	40	30	15	15	normal	normal	normal
CP58	CP	Bilateral	Left	8	7	I	F	26.4	1.3	15.6213	4	C3	normal	normal	0	0	0	0	35	35	60	60	0	0	70	70	70	55	65	55	30	30	30	30	normal	normal	5	10	-35	-25	-35	-25	5	35	0	25	normal	normal	normal
CP59	CP	Bilateral	Right	6	8	I	F	21.9	1.16	16.2753	4	B1	normal	normal	-5	-5	0	0	15	20	45	45	0	0	65	65	30	40	60	55	35	35	35	35	normal	normal	0	0	-50	-45	-45	-40	25	25	10	10	normal	normal	normal
CP6	CP	Bilateral	Right	10	7	I	F	29.5	1.38	15.4904	4	B1	normal	normal	0	0	0	0	50	50	55	60	0	0	40	60	45	60	40	40	20	20	25	40	normal	normal	0	0	-45	-45	-45	-45	30	15	20	10	normal	normal	normal
CP61	CP	Unilateral	Left	5	3	I	F	37.1	1.5	16.4889	4	C3	normal	normal	0	0	0	0	40	40	60	60	0	0	60	45	65	30	60	60	60	60	35	20	normal	normal	0	10	-55	-45	-55	-45	10	30	0	20	normal	normal	normal
CP62	CP	Bilateral	Left	8	7	II	F	28.7	1.317	16.5467	4	B1 + C3	normal	normal	0	0	0	0	45	40	65	60	0	0	35	60	25	35	60	70	40	40	20	25	normal	normal	10	5	-55	-60	-55	-60	15	10	10	5	normal	normal	normal
CP63	CP	Bilateral	Right	8	0	II	F	20	1.174	14.5109	4		normal	normal	0	0	0	0	40	50	50	60	0	0	50	50	40	35	40	50	35	35	30	30	normal	normal	5	10	-50	-45	-50	-45	10	30	5	20	normal	normal	normal
CP69	CP	Bilateral	Right	8	3	II	F	21.7	1.167	15.9338	4		normal	normal	0	0	0	0	50	45	50	55	0	0	45	45	45	40	50	50	30	30	30	30	normal	normal	5	5	-60	-60	-60	-60	30	20	20	10	normal	normal	normal
CP72	CP	Unilateral	Right	8	1	I	F	23.5	1.29	14.1217	4		normal	normal	-10	-10	0	0	25	15	50	40	0	0	50	50	20	30	50	50	35	35	30	30	normal	normal	5	5	-75	-70	-65	-60	25	25	15	10	normal	normal	normal
CP74	CP	Bilateral	Left	12	3	II	M	26.4	1.34	14.7026	4	B1	normal	normal	0	0	0	0	40	35	55	55	0	0	60	60	55	45	60	70	40	40	30	30	normal	normal	5	5	-60	-70	-60	-70	10	5	0	0	normal	normal	normal
CP82	CP	Bilateral	Right	10	9	I	M	36.5	1.42	18.1016	4		normal	normal	0	0	0	0	50	50	0	0	0	0	25	30	20	20	60	65	50	50	15	15	normal	normal	0	0	-55	-55	-55	-55	10	10	0	5	normal	normal	normal
CP84	CP	Unilateral	Left	5	10	I	F	22.9	1.25	14.656	4	B3	normal	normal	0	0	0	0	50	50	70	70	0	0	55	60	45	50	50	50	30	30	30	40	normal	normal	0	0	-55	-60	-55	-60	25	15	15	10	normal	normal	normal
CP85	CP	Unilateral	Right	6	9	I	F	19.7	1.15	14.896	4		normal	normal	0	0	0	0	30	30	50	50	0	0	70	60	30	25	40	50	20	20	50	35	normal	normal	0	0	-85	-75	-80	-70	10	25	5	10	normal	normal	normal
CP87	CP	Bilateral	Left	8	7	II	M	17	1.11	13.7976	4	B1					0	0
CP90	CP	Bilateral	Right	10	9	III	M	31.8	1.32	18.2507	4	C3 + D	normal	normal	0	0	0	0	35	40	60	50	0	0	60	70	40	40	60	65	50	50	30	30	normal	normal	5	5	-50	-45	-50	-45	15	20	10	15	normal	normal	normal
CP92	CP	Unilateral	Right	6	10	I	M	21,4	1.174	15.5266	4	B1	normal	normal	0	0	0	0	20	20	50	40	0	0	70	70	35	50	65	55	35	35	30	35	normal	normal	0	0	-75	-70	-70	-65	-25	-25	-15	-15	normal	normal	normal
CP93	CP	Bilateral	Left	5	4	III	F	15.8	1.02	15.1865	4		normal	normal	0	0	0	0	35	35	65	65	0	0	35	25	35	35	40	55	30	30	20	15	normal	normal	-5	5	-70	-60	-70	-60	10	20	5	10	normal	normal	normal
CP11	CP	Bilateral	Right	9	7	III	F	22.8	1.22	15.3185	5		normal	normal	0	0	0	0	35	40	60	60	0	0	55	60	20	20	60	50	25	25	30	35	normal	normal	0	5	-60	-70	-60	-70	-5	5	-10	0	normal	normal	normal
CP116	CP	Bilateral	Left	5	5	III	M	17,7	1.093	14.8161	5	B1	normal	normal	0	0	0	0	20	20	45	45	0	0	40	60	60	50	40	60	25	25	25	25	normal	normal	0	10	-65	-65	-60	-60	25	30	20	20	normal	normal	normal
CP123	CP	Bilateral	Right	6	6	III	M	17.3	1.11	14.0411	5		normal	normal	0	0	0	0	45	30	60	50	0	0	65	70	55	35	55	60	35	35	30	30	normal	normal	0	0	-40	-45	-40	-45	25	10	10	5	normal	normal	normal
CP129	CP	Bilateral	Right	7	8	III	M	19	1.15	14.3667	5	B1 + C1	normal	normal	0	0	0	0	40	35	65	45	0	0	35	55	20	30	65	55	40	40	20	30	normal	normal	5	0	-65	-55	-65	-55	20	5	10	-5	normal	normal	normal
CP13	CP	Bilateral	Right	11	2	III	M	50.3	1.41	25.3005	5	B3	normal	normal	0	0	0	0	40	25	55	45	0	0	45	70	25	60	65	45	30	30	25	55	normal	normal	0	-5	-45	-60	-45	-60	20	-5	10	-10	normal	normal	normal
CP133	CP	Bilateral	Right	8	9	II	M	31.4	1.31	18.2973	5	B1	normal	normal	0	0	0	0	35	35	40	45	0	0	70	65	40	35	50	55	20	20	30	30	normal	normal	5	5	-60	-55	-60	-55	20	35	15	25	normal	normal	normal
CP14	CP	Bilateral	Right	9	10	III	F	24.5	1.28	14.9536	5	B1	normal	normal	0	0	0	0	45	40	65	55	0	0	55	60	40	60	55	50	40	40	30	35	normal	normal	5	0	-55	-55	-55	-55	35	5	20	5	normal	normal	normal
CP140	CP	Bilateral	Left	5	4	III	M	16	1.065	14.1065	5	B1	normal	normal	0	0	0	0	30	30	40	35	0	0	60	60	55	55	55	50	20	20	30	30	normal	normal	5	5	-45	-5045	-40	-50	0	15	-10	5	normal	normal	normal
CP141	CP	Bilateral	Right	4	1	III	M	14.8	0.945	16.5729	5	A1	normal	normal	0	0	0	0	30	30	50	50	0	0	50	50	40	40	50	40	35	35	30	25	normal	normal	0	0	-60	-60	-50	-50	25	10	10	0	normal	normal	normal
CP144	CP	Unilateral	Right	7	4	I	F	23.2	1.25	14.848	5	B1	normal	normal	0	0	0	0	35	35	50	50	0	0	55	55	40	35	50	65	40	40	25	25	normal	normal	5	5	-55	-55	-55	-55	15	20	10	10	normal	normal	normal
CP159	CP	Unilateral	Right	16	2	I	M	47	1.705	16.1677	5	B1	normal	normal	-5	-5	0	0	25	25	55	55	0	0	80	75	65	60	60	50	30	30	45	40	normal	normal	0	0	-55	-55	-50	-50	25	25	10	10	normal	normal	normal
CP16	CP	Bilateral	Right	12	1	I	F	24.2	1.36	13.0839	5	B1	normal	normal	0	0	0	0	50	45	65	65	0	0	70	65	60	55	70	60	50	50	35	40	normal	normal	5	5	-30	-35	-30	-35	25	15	15	10	normal	normal	normal
CP160	CP	Bilateral	Right	14	6	I	M	52.7	1.731	17.588	5	B1	normal	normal	0	0	0	0	20	20	45	45	0	0	55	55	40	40	60	60	55	55	20	20	normal	normal	0	0	-70	-60	-60	-50	5	10	0	0	normal	normal	normal
CP161	CP	Bilateral	Right	13	10	II	M	51.9	1.57	21.0556	5	B2	normal	normal	0	0	0	0	45	50	65	70	0	0	70	60	55	40	65	70	40	40	30	25	normal	normal	10	10	-45	-50	-45	-50	20	30	15	20	normal	normal	normal
CP163	CP	Bilateral	Left	14	2	III	F	34.6	1.561	14.1994	5	B1	normal	normal	0	0	0	0	30	35	55	60	0	0	60	55	60	45	50	55	45	45	25	25	normal	normal	5	5	-45	-35	-45	-35	15	15	10	10	normal	normal	normal
CP167	CP	Bilateral	Left	14	2	II	M	41	1.59	16.2177	5	B3	normal	normal	0	0	0	0	35	40	55	60	0	0	70	55	65	50	50	55	35	35	30	25	normal	normal	5	5	-55	-55	-55	-55	10	25	5	20	normal	normal	normal
CP168	CP	Bilateral	Right	16	4	II	F	54.5	1.64	20.2632	5	B1	normal	normal	0	0	0	0	40	45	60	65	0	0	60	55	45	40	50	50	25	25	30	30	normal	normal	0	0	-65	-70	-65	-70	20	10	5	5	normal	normal	normal
CP17	CP	Unilateral	Right	13	3	II	M	38.1	1.56	15.6558	5	B1	normal	normal	0	0	0	0	30	30	60	60	0	0	65	55	60	55	60	60	20	20	35	40	normal	normal	10	10	-45	-50	-45	-50	20	20	10	10	normal	normal	normal
CP172	CP	Bilateral	Right	15	9	II	M	36.6	1.55	15.2341	5		normal	normal	0	0	0	0	30	35	35	50	0	0	75	65	60	35	35	40	20	20	35	30	normal	normal	0	5	-70	-65	-70	-65	10	20	5	10	normal	normal	normal
CP175	CP	Bilateral	Left	14	3	III	M	68	1.68	24.093	5	E	normal	normal	0	0	0	0	40	40	0	0	0	0	60	55	50	40	65	65	50	50	30	20	normal	normal	5	5	-35	-35	-35	-35	10	20	5	10	normal	normal	normal
CP178	CP	Unilateral	Right	16	5	I	M	63.8	1.76	20.5966	5	D	normal	normal	0	0	0	0	40	40	60	65	0	0	60	55	50	45	55	50	30	30	20	20	normal	normal	10	10	-55	-45	-50	-45	5	25	0	15	normal	normal	normal
CP185	CP	Bilateral	Left	10	6	I	M	31	1.32	17.7916	5	B1	normal	normal	0	0	0	0	45	40	0	0	0	0	50	45	40	40	65	55	45	45	30	30	normal	normal	5	5	-30	-35	-30	-35	10	10	10	5	normal	normal	normal
CP186	CP	Unilateral	Right	12	6	II	M	50.3	1.542	21.1543	5		normal	normal	0	0	0	0	20	20	35	35	0	0	80	80	70	70	65	60	45	45	30	30	normal	normal	0	0	-65	-65	-60	-60	25	25	20	20	normal	normal	normal
CP188	CP	Bilateral	Right	12	6	III	F	36.4	1.42	18.052	5	D	normal	normal	0	0	0	0	30	40	50	60	0	0	50	45	30	30	65	60	35	35	25	20	normal	normal	5	5	-65	-65	-65	-65	5	15	0	10	normal	normal	normal
CP191	CP	Bilateral	Right	11	10	II	M	40.6	1.532	17.2985	5	B1	normal	normal	0	-5	0	0	35	35	50	55	0	0	45	55	35	55	60	60	25	25	30	35	normal	normal	0	0	-30	-40	-30	-40	25	10	15	0	normal	normal	normal
CP2	CP	Bilateral	Left	12	4	I	M	38.7	1.48	17.668	5	D	normal	normal	-5	-5	0	0	30	30	50	50	0	0	50	55	50	60	45	35			30	35	normal	normal	0	0	-60	-60	-55	-55	15	20	10	15	normal	normal	normal
CP20	CP	Bilateral	Right	10	6	II	F	32.2	1.38	16.9082	5	C1	normal	normal	0	0	0	0	20	20	50	50	0	0	70	70	60	65	60	60	60	60	25	25	normal	normal	0	0	-60	-60	-50	-55	5	10	-5	0	normal	normal	normal
CP23	CP	Bilateral	Left	10	2	II	M	22.3	1.195	15.616	5	B1	normal	normal	0	0	0	0	35	40	55	55	0	0	65	70	30	40	60	60	25	25	30	35	normal	normal	10	5	-55	-60	-55	-55	30	25	15	10	normal	normal	normal
CP45	CP	Unilateral	Left	9	1	I	M	34.8	1.37	18.5412	5	B1	normal	normal	0	0	0	0	40	40	60	60	0	0	65	65	50	50	60	60	35	35	30	30	normal	normal	0	5	-40	-35	-40	-35	15	30	10	20	normal	normal	normal
CP54	CP	Unilateral	Left	10	4	II	M	32.7	1.395	16.8035	5		normal	normal	0	0	0	0	45	55	70	70	0	0	60	50	45	50	55	70	40	40	30	30	normal	normal	10	10	-50	-45	-50	-45	20	40	15	20	normal	normal	normal
CP55	CP	Unilateral	Right	11	11	I	F	48.8	1.46	22.8936	5	B1	normal	normal	-5	-5	0	0	25	30	45	45	0	0	70	60	35	25	70	60	40	40	45	30	normal	normal	0	0	-70	-60	-65	-60	30	40	10	20	normal	normal	normal
CP57	CP	Bilateral	Right	9	7	II	M	30	1.34	16.7075	5	B1	normal	normal	0	0	0	0	20	30	45	50	0	0	60	50	20	25	70	60	25	25	30	30	normal	normal	0	0	-60	-60	-60	-60	25	30	10	20	normal	normal	normal
CP60	CP	Bilateral	Right	10	1	II	M	35.9	1.477	16.4563	5	B1	normal	normal			0	0	35	35	60	60	0	0	55	45	55	45	60	70	30	30	25	30	normal	normal	5	5	-30	-40	-30	-40	25	25	10	10	normal	normal	normal
CP66	CP	Bilateral	Left	11	5	II	M	43.1	1.47	19.9454	5		normal	normal	0	0	0	0	30	40	50	60	0	0	45	50	30	30	55	55	20	20	25	20	normal	normal	0	0	-70	-70	-70	-70	10	30	5	15	normal	normal	normal
CP7	CP	Unilateral	Right	12	4	II	M	55.6	1.58	22.2721	5	B1	normal	normal	-20	-15	0	0	10	10	30	30	0	0	80	65	20	35	55	60	0	0	30	40	normal	normal	-5	-10	-80	-85	-60	-65	10	5	0	0	normal	normal	normal
CP71	CP	Bilateral	Right	8	2	I	M	24	1.34	13.366	5	B1	normal	normal	0	0	0	0	30	30	40	30	0	0	45	55	35	30	40	45	30	30	25	30	normal	normal	0	0	-55	-70	-50	-65	15	10	5	0	normal	normal	normal
CP73	CP	Unilateral	Left	10	2	I	F	26	1.35	14.2661	5		normal	normal	0	-5	0	0	15	20	30	30	0	0	55	50	10	25	50	40	30	30	30	30	normal	normal	0	0	-85	-90	-80	-85	30	30	10	15	discrete	discrete	normal
CP8	CP	Bilateral	Right	11	8	I	M	29.9	1.52	12.9415	5		normal	normal	0	-5	0	0	35	30	45	45	0	0	70	80	35	60	45	55	25	25	25	30	normal	normal	0	0	-65	-70	-65	-70	30	15	20	0	normal	normal	normal
CP97	CP	Bilateral	Left	6	0	III	M	18.8	1.07	16.4206	5	E	normal	normal	-5	0	0	0	20	40	35	55	0	0	75	65	45	40	45	35	20	20	50	40	normal	normal	5	5	-65	-65	-60	-60	-5	15	-10	10	normal	normal	normal
CP104	CP	Bilateral	Left	5	1	III	M	20	1.057	17.9011	6		normal	normal	0	0	0	0	35	35	45	45	0	0	65	70	45	40	60	55	50	50	35	35	normal	normal	0	0	-60	-60	-60	-60	25	20	15	10	normal	normal	normal
CP106	CP	Bilateral	Right	4	6	II	M	17.7	1.05	16.0544	6		normal	normal	0	0	0	0	35	35	65	65	0	0			35	40	50	45	35	35	35	20	normal	normal	5	5	-50	-40	-50	-40	10	20	5	15	normal	normal	normal
CP112	CP	Unilateral	Left	4	6	I	M	13.2	0.98	13.7443	6	E	normal	normal	0	0	0	0	40	35	60	55	0	0	65	65	50	45	65	60	50	50	25	25	normal	normal	5	5	-50	-50	-50	-50	15	5	5	5	normal	normal	normal
CP115	CP	Unilateral	Right	4	0	I	F	14.2	0.99	14.4883	6	B1	normal	normal	0	0	0	0	45	40	60	55	0	0	45	55	45	45	50	55	55	55	25	30	normal	normal	10	10	-40	-40	-40	-40	0	0	-10	-10	normal	normal	normal
CP119	CP	Bilateral	Left	6	0	I	F	18.1	1.1	14.9587	6	B2	normal	normal	0	0	0	0	40	40	45	45	0	0	65	70	60	60	50	50			35	35	normal	normal	5	10	-50	-45	-50	-45	30	30	20	20	normal	normal	normal
CP120	CP	Bilateral	Left	8	6	II	M	22.5	1.3	13.3136	6		normal	normal	0	0	0	0	40	35	50	40	0	0	40	55	20	30	70	55	35	35	20	25	normal	normal	5	5	-75	-70	-70	-65	20	20	10	5	normal	normal	normal
CP124	CP	Bilateral	Right	5	0	I	M	21.6	1.12	17.2194	6	B2	normal	normal	0	0	0	0	40	40	50	50	0	0	60	60	50	40	60	60	25	25	30	30	normal	normal	5	5	-60	-55	-60	-55	30	30	15	15	normal	normal	normal
CP125	CP	Bilateral	Left	6	5	II	M	18.7	1.171	13.6373	6	E	normal	normal	0	0	0	0	35	45	50	60	0	0	70	60	50	40	65	70	35	35	30	30	normal	normal	0	5	-60	-55	-50	-45	5	30	0	20	normal	normal	normal
CP138	CP	Bilateral	Right	3	11	III	M	13	0.93	15.0306	6	B1	normal	normal	0	0	0	0	40	45	55	55	0	0	50	45	45	45	40	40	25	25	20	20	normal	normal	5	5	-55	-55	-55	-55	15	20	10	10	normal	normal	normal
CP143	CP	Bilateral	Left	4	6	III	M	15	0.97	15.9422	6	B3	normal	normal	0	0	0	0	30	30	45	40	0	0	55	60	60	50	45	50	35	35	25	25	normal	normal	0	0	-65	-60	-55	-55	20	15	10	10	normal	normal	normal
CP148	CP	Bilateral	Left	3	7	I	M	16.9	1.03	15.9299	6	B1	normal	normal	0	0	0	0	40	45	55	50	0	0	60	50	20	15	70	55	30	30	30	25	normal	normal	10	10	-60	-60	-60	-60	5	15	0	5	normal	normal	normal
CP149	CP	Bilateral	Left	5	5	III	M	21.5	1.09	18.0961	6	B1	normal	normal	0	0	0	0	25	30	50	55	0	0	55	55	40	40	50	50	40	40	20	20	normal	normal	0	0	-60	-60	-65	-65	10	10	5	5	normal	normal	normal
CP150	CP	Unilateral	Right	3	9	II	M	15.9	0.99	16.2228	6	B1	normal	normal	0	0	0	0	35	35	55	50	0	0	60	55	30	35	60	50	25	25	35	35	normal	normal	0	0	-60	-70	-60	-70	15	15	5	5	normal	normal	normal
CP151	CP	Bilateral	Right	5	6	III	F	13.5	0.98	14.0566	6	B1	normal	normal	0	0	0	0	35	40	60	60	0	0	55	55	30	35	60	60	25	25	30	30	normal	normal	0	0	-55	-50	-5055	-50	15	20	5	10	normal	normal	normal
CP38	CP	Bilateral	Left	12	0	III	M	35.9	1.39	18.5808	6	B2	normal	normal	0	0	0	0	50	45	0	0	0	0	70	75	55	70	70	65	40	40	35	35	normal	normal	5	5	-15	-35	-15	-35	45	40	35	25	normal	normal	normal
CP40	CP	Bilateral	Left	8	0	II	F	24.6	1.282	14.9678	6	B1	normal	normal	0	0	0	0	25	30	50	50	0	0	80	80	90	90	60	70	35	35	35	30	normal	normal	0	0	-55	-55	-50	-50	5	5	0	0	normal	normal	normal
CP47	CP	Bilateral	Right	7	2	I	M	20.2	1.22	13.5716	6	B2	normal	normal	-15	-10	0	0	20	25	40	40	0	0	45	45	60	60	70	60	30	30	30	25	normal	normal	0	0	-50	-55	-40	-45	20	20	10	0	normal	normal	normal
CP52	CP	Bilateral	Left	7	4	II	M	17.4	1.146	13.2489	6	B1	normal	normal	0	0	0	0	40	40	60	60	0	0	65	60	45	35	65	60	20	20	35	30	normal	normal	0	0	-40	-35	-40	-35	30	30	10	10	normal	normal	normal
CP88	CP	Unilateral	Right	7	1	I	M	28.5	1.31	16.6074	6	D	normal	normal	0	0	0	0	30	35	60	60	0	0	55	35	40	30	50	50	40	40	30	30	normal	normal	5	10	-50	-50	-50	-50	10	20	0	10	normal	normal	normal
CP95	CP	Bilateral	Left	7	4	II	F	25.9	1.165	19.0831	6	B3	normal	normal	0	0	0	0	25	30	40	40	0	0	50	60	20	30	60	65	40	40	25	25	normal	normal	5	5	-70	-70	-55	-55	20	25	15	20	normal	normal	normal
CP101	CP	Bilateral	Left	5	4	III	M	14.6	1.03	13.7619	7	C1	normal	normal	0	0	0	0	40	35	40	40	0	0	25	20	30	30	40	45	60	60	20	35	normal	normal	0	0	-50	-55	-50	-55	20	5	5	5	normal	normal	normal
CP103	CP	Unilateral	Left	4	9	I	M	15.8	1.04	14.608	7		normal	normal	0	0	0	0	35	35	50	55	0	0	50	55	40	30	50	60	30	30	25	30	normal	normal	0	0	-65	-65	-60	-60	15	10	5	5	normal	normal	normal
CP152	CP	Unilateral	Left	5	8	I	F	18.4	1.19	12.9934	7	D	normal	normal	0	0	0	0	50	50	0	0	0	0	50	45	30	35	45	45	40	40	30	25	normal	normal	5	10	-55	-45	-55	-45	25	25	20	20	normal	normal	normal
CP170	CP	Unilateral	Left	11	9	II	M	51	1.57	20.6905	7		normal	normal	0	0	0	0	45	50	70	70	0	0	35	40	35	25	55	55	25	25	20	20	normal	normal	0	0	-40	-40	-40	-40	25	15	5	0	normal	normal	normal
CP195	CP	Unilateral	Right	10	3	II	F	41	1.48	18.718	7	A2	normal	normal	0	-5	0	0	10	15	40	45	0	0	60	65	20	30	75	70	35	35	35	40	normal	normal	-10	-5	-75	-80	-60	-70	40	40	20	20	normal	normal	normal
CP83	CP	Bilateral	Right	10	8	III	F	24.3	1.23	16.0619	7	C1	normal	normal	0	0	0	0	30	40	45	55	0	0	40	30	25	25	50	50	25	25	25	15	normal	normal	0	0	-55	-55	-55	-55	15	25	5	15	normal	normal	normal
CP98	CP	Unilateral	Left	4	7	II	M	16.8	1.06	14.9519	7		normal	normal	0	0	0	0	30	30	60	50	0	0	35	55	40	40	35	35	35	35	15	25	normal	normal	0	0	-40	-45	-40	-45	20	5	10	0	normal	normal	normal
[truncated: 87 more columns]

## Sheet: Spatiotemporal parameters
ID	Gait pattern	Spatiotemporal parameters				VAF
		Walking speed		Stance	Swing	tVAF1	tVAF2	tVAF3	tVAF4	tVAF5
		meters/second	normalized	% Gait cycle	% Gait cycle
CP105	1	1.09433	0.459804	59.1766	40.8234	0.747046	0.86096	0.9323	0.960044	0.979026
CP111	1	1.07289	0.457167	58.6105	41.3895	0.755327	0.860297	0.928365	0.956925	0.974691
CP113	1	1.06737	0.465713	56.5627	43.4373	0.714176	0.818469	0.914796	0.961262	0.980989
CP127	1	1.16002	0.482423	59.6363	40.3637	0.779572	0.866484	0.936424	0.963046	0.976106
CP157	1	0.989235	0.344374	64.2634	35.7366	0.778164	0.861765	0.933563	0.96708	0.98088
CP162	1	1.16822	0.398031	57.5221	42.4779	0.801853	0.864288	0.92293	0.962771	0.983094
CP164	1	1.54507	0.522287	55.7584	44.2416	0.798064	0.90474	0.937447	0.960328	0.975623
CP169	1	1.03199	0.36742	61.5763	38.4237	0.725453	0.826341	0.914538	0.962576	0.980277
CP171	1	1.15773	0.394235	59.7597	40.2403	0.607364	0.761617	0.848999	0.903116	0.942886
CP177	1	1.08158	0.39322	61.6406	38.3594	0.692941	0.806151	0.900184	0.940385	0.975812
CP180	1	1.00657	0.32937	58.5667	41.4333	0.723178	0.826222	0.891118	0.939899	0.970782
CP181	1	1.00694	0.349501	59.1659	40.8341	0.845867	0.906529	0.955714	0.976848	0.986824
CP183	1	1.21717	0.392157	59.8649	40.1351	0.705878	0.848595	0.908452	0.95013	0.974897
CP184	1	1.10813	0.377557	60.8079	39.1921	0.806001	0.882524	0.941549	0.970006	0.981129
CP187	1	1.19657	0.433625	55.8995	44.1005	0.710707	0.832987	0.925195	0.968728	0.979932
CP27	1	1.24479	0.461617	56.9444	43.0556	0.664921	0.809748	0.892005	0.952046	0.977197
CP29	1	1.0727	0.420832	54.4253	45.5747	0.746394	0.870735	0.918132	0.958285	0.985092
CP31	1	1.33077	0.480714	59.7419	40.2581	0.759613	0.852562	0.923382	0.956829	0.978373
CP33	1	1.3366	0.512147	55.9432	44.0568	0.814548	0.888706	0.944802	0.969732	0.978371
CP37	1	1.29981	0.450357	57.8207	42.1793	0.717566	0.825178	0.90636	0.940115	0.963402
CP39	1	1.23864	0.487404	55.6491	44.3509	0.713084	0.835378	0.908407	0.948803	0.982891
CP42	1	1.10149	0.426691	59.5068	40.4932	0.776304	0.892517	0.933958	0.9616	0.979792
CP44	1	1.04662	0.38605	57.1966	42.8034	0.695907	0.813088	0.894776	0.934947	0.96303
CP53	1	1.08939	0.389557	60.9581	39.0419	0.655292	0.807338	0.888894	0.929165	0.96242
CP56	1	1.18666	0.454697	59.2593	40.7407	0.731672	0.864162	0.948129	0.968569	0.980362
CP64	1	0.811052	0.316991	59.3756	40.6244	0.774407	0.852428	0.926929	0.964986	0.982548
CP65	1	1.23286	0.476879	59.2584	40.7416	0.662784	0.830821	0.914853	0.958086	0.974823
CP68	1	1.0211	0.417628	60.4115	39.5885	0.627289	0.769167	0.856308	0.922701	0.955458
CP70	1	1.15021	0.418713	58.1243	41.8757	0.812436	0.871473	0.924297	0.962601	0.984502
CP76	1	0.781974	0.315461	58.62	41.38	0.72419	0.853028	0.928938	0.9618	0.977113
CP77	1	1.06489	0.419352	61.006	38.994	0.682358	0.790652	0.86664	0.927221	0.960249
CP80	1	1.27095	0.528553	56.7776	43.2224	0.648011	0.815191	0.909842	0.959889	0.972239
CP9	1	1.2233	0.429702	56.0813	43.9187	0.743261	0.848252	0.926467	0.958147	0.981091
CP96	1	1.02047	0.440349	60.7663	39.2337	0.621588	0.79419	0.913879	0.966284	0.98021
CP118	2	0.988285	0.434462	60.4795	39.5205	0.736182	0.824418	0.891979	0.931748	0.958235
CP15	2	0.857196	0.362367	57.175	42.825	0.709321	0.799428	0.875011	0.912155	0.948467
CP156	2	1.29211	0.433395	58.5732	41.4268	0.766355	0.854532	0.934068	0.958414	0.971707
CP176	2	1.32	0.446958	59.1692	40.8308	0.69275	0.800085	0.894912	0.94683	0.974416
CP19	2	1.35799	0.488367	59.1482	40.8518	0.725923	0.84316	0.928787	0.962802	0.978234
CP22	2	1.1839	0.458615	58.3365	41.6635	0.785477	0.889224	0.940699	0.969828	0.982939
CP28	2	1.21804	0.458862	57.0688	42.9312	0.679545	0.839164	0.929401	0.967336	0.982173
CP30	2	1.11877	0.41021	55.0983	44.9017	0.804379	0.882025	0.92554	0.957549	0.972653
CP32	2	1.28767	0.492691	58.0936	41.9064	0.766393	0.869169	0.925331	0.971362	0.980748
CP34	2	0.944547	0.314912	60.1638	39.8362	0.802832	0.896302	0.950565	0.97273	0.982786
CP4	2	1.09882	0.385744	59.0567	40.9433	0.761086	0.868051	0.932124	0.965473	0.981186
CP41	2	1.30135	0.488552	58.2621	41.7379	0.692685	0.814967	0.878136	0.94284	0.973501
CP46	2	1.07996	0.442428	57.0598	42.9402	0.760266	0.868021	0.933304	0.960869	0.978024
CP75	2	1.13602	0.457197	57.1823	42.8177	0.702733	0.82004	0.904173	0.936374	0.960567
CP89	2	1.1912	0.4975	56.2058	43.7942	0.629485	0.773506	0.882314	0.91843	0.960162
CP94	2	0.940173	0.406442	59.0363	40.9637	0.625416	0.754182	0.876245	0.931573	0.960103
CP109	3	0.981181	0.43257	59.6775	40.3225	0.846421	0.90949	0.946293	0.966895	0.985014
CP114	3	0.800558	0.351603	59.6793	40.3207	0.737597	0.844761	0.899613	0.940672	0.974055
CP117	3	0.479919	0.212391	65.408	34.592	0.841459	0.917799	0.952334	0.972851	0.984295
CP121	3	1.06291	0.44468	59.0813	40.9187	0.748459	0.867688	0.940843	0.968977	0.978567
CP126	3	0.93152	0.426397	57.6348	42.3652	0.789812	0.873371	0.93226	0.970978	0.985026
CP130	3	1.00736	0.474451	57.4702	42.5298	0.808013	0.895827	0.937038	0.968768	0.990289
CP132	3	0.864695	0.386781	64.3881	35.6119	0.783252	0.884063	0.933058	0.956546	0.974358
CP134	3	0.984178	0.44912	58.6432	41.3568	0.737156	0.841801	0.911358	0.951047	0.970516
CP145	3	1.07139	0.431187	59.545	40.455	0.720166	0.820315	0.899958	0.948267	0.966
CP153	3	0.933097	0.417377	58.811	41.189	0.802281	0.878669	0.93045	0.967169	0.981711
CP155	3	1.09353	0.40069	57.0478	42.9522	0.727654	0.834422	0.897981	0.948718	0.97511
CP179	3	1.17146	0.418378	57.2279	42.7721	0.722371	0.853213	0.913596	0.949363	0.967474
CP190	3	0.251306	0.101381	77.5087	22.4913	0.895232	0.932909	0.962774	0.977338	0.986013
CP194	3	1.20208	0.425344	57.5845	42.4155	0.807738	0.88024	0.922642	0.957943	0.983541
CP24	3	1.24568	0.430337	53.244	46.756	0.775766	0.855406	0.92573	0.951619	0.972114
CP25	3	0.939449	0.337634	63.3581	36.6419	0.831987	0.890591	0.938453	0.959068	0.973358
CP3	3	1.12624	0.430001	58.7307	41.2693	0.751043	0.867443	0.928171	0.955895	0.971697
CP43	3	1.17183	0.437517	56.394	43.606	0.709138	0.834056	0.919096	0.956096	0.977658
CP50	3	0.932144	0.373078	58.599	41.401	0.757091	0.86434	0.915037	0.959209	0.975734
CP67	3	0.492687	0.20352	69.3477	30.6523	0.805554	0.877391	0.930368	0.957562	0.977183
CP78	3	0.509739	0.213807	66.7465	33.2535	0.877492	0.919816	0.951853	0.970792	0.986337
CP79	3	0.99382	0.421231	58.165	41.835	0.787249	0.878304	0.935269	0.970997	0.982011
CP81	3	1.15485	0.470792	59.9795	40.0205	0.738293	0.878523	0.926033	0.967614	0.982722
CP86	3	1.08655	0.411914	60.0836	39.9164	0.808237	0.892992	0.936826	0.974228	0.984926
CP91	3	0.893481	0.417205	55.3471	44.6529	0.787563	0.890611	0.953505	0.974618	0.988558
CP99	3	0.95347	0.408835	59.5506	40.4494	0.746991	0.878996	0.933221	0.96303	0.979047
CP1	4	0.661534	0.240509	70.5681	29.4319	0.796295	0.882633	0.926458	0.962616	0.979358
CP10	4	1.4142	0.485723	59.3926	40.6074	0.788991	0.870504	0.92436	0.953546	0.975343
CP100	4	1.18713	0.495801	55.6792	44.3208	0.821318	0.890525	0.943301	0.964585	0.980494
CP102	4	0.807557	0.34784	59.7048	40.2952	0.848982	0.911448	0.961317	0.976829	0.986838
CP107	4	0.687696	0.263506	56.798	43.202	0.834256	0.903316	0.938117	0.96948	0.9822
CP108	4	1.20709	0.485798	59.4841	40.5159	0.681085	0.811594	0.907184	0.957586	0.980279
CP110	4	0.852632	0.365926	58.1913	41.8087	0.7423	0.846692	0.917181	0.95042	0.971519
CP12	4	1.10987	0.413819	59.6703	40.3297	0.769348	0.858871	0.925851	0.963078	0.978475
CP122	4	0.743906	0.319264	65.7588	34.2412	0.757517	0.881115	0.931917	0.952527	0.971011
CP128	4	0.75058	0.325675	56.7837	43.2163	0.700361	0.815451	0.899256	0.937578	0.9644
CP131	4	0.420094	0.190735	71.1015	28.8985	0.837459	0.898692	0.936391	0.960018	0.979802
CP135	4	1.10729	0.482232	53.3253	46.6747	0.720601	0.848945	0.923528	0.965149	0.990169
CP136	4	1.03823	0.44122	58.5375	41.4625	0.674362	0.776327	0.865015	0.936758	0.980997
CP137	4	0.923118	0.358915	57.0235	42.9765	0.67759	0.814576	0.904824	0.936637	0.958442
CP139	4	0.929418	0.401792	58.5943	41.4057	0.766568	0.861259	0.915975	0.958544	0.978743
CP142	4	1.05509	0.47856	61.4972	38.5028	0.811984	0.87609	0.918447	0.964158	0.986688
CP146	4	0.717121	0.324612	60.7757	39.2243	0.810009	0.869722	0.914825	0.95779	0.979549
CP147	4	0.27829	0.121879	58.4938	41.5062	0.877953	0.946179	0.968004	0.98577	0.993329
CP154	4	1.16912	0.383973	58.0915	41.9085	0.891098	0.93592	0.961379	0.976186	0.985751
CP158	4	0.812472	0.283175	62.8226	37.1774	0.847358	0.921426	0.953538	0.982073	0.991416
CP165	4	1.11651	0.386846	60.5017	39.4983	0.791829	0.865097	0.933162	0.957464	0.976633
CP166	4	0.83434	0.294322	60.6686	39.3314	0.806294	0.875255	0.92611	0.968359	0.982168
CP173	4	1.07675	0.379373	63.304	36.696	0.856942	0.91795	0.949858	0.978144	0.988101
CP174	4	0.632047	0.228607	62.4807	37.5193	0.86453	0.924115	0.957875	0.977671	0.989
CP18	4	1.3938	0.503483	60.3273	39.6727	0.709389	0.829574	0.919999	0.959383	0.978476
CP182	4	0.905092	0.314151	61.0676	38.9324	0.778499	0.873058	0.913078	0.941776	0.96571
CP189	4	1.28812	0.472615	55.573	44.427	0.714338	0.824695	0.905771	0.953679	0.977573
CP192	4	1.15906	0.40937	57.9535	42.0465	0.862075	0.915955	0.942478	0.966493	0.980526
CP193	4	1.09493	0.397304	58.5684	41.4316	0.785107	0.867968	0.93326	0.965097	0.97774
CP21	4	1.12388	0.426668	54.8643	45.1357	0.818747	0.887365	0.934504	0.962108	0.982048
CP26	4	0.844	0.330364	57.2526	42.7474	0.748719	0.857509	0.926714	0.959807	0.981648
CP35	4	0.851551	0.323969	56.9476	43.0524	0.837497	0.913298	0.953749	0.975855	0.985492
CP36	4	1.23657	0.459808	54.2338	45.7662	0.871862	0.925606	0.968375	0.980471	0.989902
CP48	4	0.883394	0.340458	58.4339	41.5661	0.850096	0.923634	0.95095	0.972013	0.983279
CP49	4	1.1877	0.427395	55.1404	44.8596	0.809863	0.899068	0.948328	0.974417	0.987789
CP5	4	0.479541	0.174569	69.4078	30.5922	0.882281	0.923484	0.95981	0.979543	0.987229
CP51	4	1.13431	0.431236	59.7749	40.2251	0.796628	0.899841	0.953869	0.975612	0.986302
CP58	4	1.10131	0.431405	55.3958	44.6042	0.794106	0.890955	0.940518	0.976498	0.986666
CP59	4	1.15744	0.494075	56.7901	43.2099	0.71223	0.84432	0.937781	0.970289	0.985413
CP6	4	1.39318	0.525208	60.0329	39.9671	0.737199	0.858933	0.923031	0.965318	0.98286
CP61	4	0.897597	0.322593	58.0784	41.9216	0.737932	0.865488	0.92806	0.954316	0.975413
CP62	4	0.7369	0.28483	65.0072	34.9928	0.844843	0.904595	0.947322	0.968134	0.982459
CP63	4	0.672564	0.27713	62.4178	37.5822	0.841329	0.901572	0.949961	0.975257	0.98766
CP69	4	1.16453	0.487194	58.9578	41.0422	0.874728	0.928072	0.970225	0.982932	0.990455
CP72	4	1.23298	0.490034	55.7358	44.2642	0.794508	0.872602	0.933755	0.96563	0.989173
CP74	4	1.17301	0.457775	57.8068	42.1932	0.796952	0.88138	0.940221	0.96346	0.977515
CP82	4	1.01587	0.381641	60.0621	39.9379	0.825795	0.901773	0.943767	0.967871	0.982823
CP84	4	0.924747	0.377294	59.056	40.944	0.78307	0.860563	0.919533	0.9557	0.979215
CP85	4	1.3385	0.572898	57.9812	42.0188	0.774883	0.859241	0.911142	0.956584	0.971373
CP87	4	0.945895	0.423102	60.2932	39.7068	0.730488	0.857613	0.90953	0.943037	0.97142
CP90	4	0.453269	0.178226	70.019	29.981	0.876392	0.934173	0.962848	0.976853	0.988214
CP92	4	1.05092	0.460692	55.3879	44.6121	0.700977	0.846178	0.941838	0.963135	0.979285
CP93	4	0.197828	0.0890144	76.4692	23.5308	0.876369	0.938786	0.960846	0.976974	0.98673
CP11	5	0.621663	0.24537	66.9266	33.0734	0.883057	0.92738	0.959941	0.978138	0.990039
CP116	5	0.318906	0.140461	71.7053	28.2947	0.837659	0.912632	0.949114	0.970438	0.981308
CP123	5	0.328976	0.1417	63.7022	36.2978	0.819117	0.896607	0.946591	0.971517	0.98428
CP129	5	0.484055	0.202164	69.4052	30.5948	0.826998	0.900502	0.963764	0.980737	0.994237
CP13	5	0.192118	0.0701654	83.7696	16.2304	0.901431	0.937316	0.96065	0.97472	0.984865
CP133	5	0.753722	0.278015	60.5049	39.4951	0.798112	0.869253	0.919264	0.960357	0.977201
CP14	5	0.242783	0.0969427	74.0297	25.9703	0.853882	0.908458	0.940632	0.970544	0.981346
CP140	5	0.104526	0.045778	84.7488	15.2512	0.826657	0.923801	0.955481	0.979401	0.993632
CP141	5	0.283109	0.134071	67.8924	32.1076	0.884863	0.937466	0.964135	0.984868	0.993751
CP144	5	0.800984	0.331705	59.8749	40.1251	0.833419	0.894864	0.938054	0.975048	0.986961
CP159	5	1.36515	0.458398	56.1815	43.8185	0.774556	0.848156	0.900911	0.936394	0.965646
CP16	5	1.11861	0.415385	61.7281	38.2719	0.664295	0.805695	0.908792	0.956118	0.977407
CP160	5	1.44007	0.491215	58.7998	41.2002	0.588322	0.742529	0.869962	0.943756	0.984498
CP161	5	0.375491	0.129492	76.7548	23.2452	0.921781	0.95771	0.971624	0.981996	0.989327
CP163	5	0.417988	0.146913	68.5572	31.4428	0.901194	0.930014	0.955242	0.972564	0.982097
CP167	5	0.9193	0.323309	61.371	38.629	0.873029	0.929111	0.959644	0.975539	0.986626
CP168	5	1.07351	0.376859	63.7346	36.2654	0.76172	0.858545	0.934641	0.967297	0.980693
CP17	5	0.791928	0.280907	58.5817	41.4183	0.743019	0.836484	0.904012	0.948137	0.974793
CP172	5	0.704619	0.251649	67.2361	32.7639	0.839733	0.923725	0.964139	0.977968	0.988419
CP175	5	0.783669	0.266403	63.561	36.439	0.823276	0.913946	0.958328	0.980098	0.987275
CP178	5	1.28873	0.424604	57.822	42.178	0.704443	0.859173	0.917767	0.955184	0.972794
CP185	5	0.859402	0.329537	64.4814	35.5186	0.798334	0.87479	0.941492	0.969911	0.984102
CP186	5	0.896245	0.318302	52.5424	47.4576	0.794165	0.881107	0.943043	0.968301	0.981724
CP188	5	0.627628	0.225567	66.4192	33.5808	0.828355	0.90233	0.93642	0.962347	0.984929
CP191	5	1.16007	0.411745	58.629	41.371	0.813244	0.908936	0.947482	0.970845	0.983385
CP2	5	1.2299	0.458574	54.0183	45.9817	0.830876	0.895421	0.932548	0.961874	0.979889
CP20	5	0.909944	0.340204	59.9462	40.0538	0.836722	0.930519	0.956754	0.974109	0.987796
CP23	5	1.0337	0.430618	58.736	41.264	0.700808	0.838727	0.904845	0.962473	0.977825
CP45	5	0.995519	0.380091	60.0455	39.9545	0.680328	0.796372	0.892289	0.944503	0.968946
CP54	5	0.933047	0.358292	59.8485	40.1515	0.713948	0.813515	0.876661	0.927737	0.956117
CP55	5	1.02868	0.37693	59.8979	40.1021	0.744841	0.866001	0.921221	0.958862	0.98487
CP57	5	0.45094	0.171558	62.3144	37.6856	0.822174	0.872594	0.915282	0.946805	0.967719
CP60	5	0.944708	0.349628	59.9296	40.0704	0.699651	0.783674	0.869983	0.93093	0.9745
CP66	5	1.37016	0.503715	59.3431	40.6569	0.796141	0.886897	0.933879	0.963655	0.977583
CP7	5	0.92611	0.326298	61.9983	38.0017	0.695604	0.819437	0.902573	0.942609	0.97131
CP71	5	1.0152	0.399176	59.8619	40.1381	0.723644	0.869569	0.950974	0.967573	0.980942
CP73	5	1.27104	0.483562	53.924	46.076	0.778232	0.922131	0.954042	0.970951	0.985228
CP8	5	0.983728	0.357878	61.0489	38.9511	0.778725	0.851444	0.902593	0.943013	0.973169
CP97	5	0.544362	0.237295	62.4255	37.5745	0.901535	0.953142	0.970591	0.980303	0.988365
CP104	6	0.444383	0.198969	65.4	34.6	0.876473	0.927446	0.964291	0.979958	0.987907
CP106	6	0.906045	0.405277	58.7077	41.2923	0.795951	0.890036	0.943423	0.96872	0.980072
CP112	6	0.82406	0.379949	54.477	45.523	0.82798	0.896682	0.943142	0.966832	0.98216
CP115	6	0.988891	0.474072	61.3696	38.6304	0.746939	0.872188	0.917482	0.9547	0.977293
CP119	6	1.28934	0.568426	59.2072	40.7928	0.777517	0.861337	0.92278	0.960412	0.981366
CP120	6	0.272089	0.111559	73.3726	26.6274	0.83706	0.926838	0.96455	0.978262	0.987131
CP124	6	1.31383	0.568499	56.7334	43.2666	0.753983	0.90378	0.956878	0.979513	0.994209
CP125	6	1.1955	0.527056	58.3338	41.6662	0.86381	0.918598	0.960597	0.976055	0.986244
CP138	6	0.322792	0.159868	71.1575	28.8425	0.832157	0.902875	0.957408	0.975499	0.989155
CP143	6	0.38909	0.181683	58.9614	41.0386	0.88064	0.925426	0.957862	0.981687	0.991489
CP148	6	0.369502	0.171622	67.6943	32.3057	0.839877	0.925134	0.963685	0.982279	0.994388
CP149	6	0.516144	0.226475	59.4789	40.5211	0.851709	0.913229	0.946444	0.964856	0.977779
CP150	6	0.994077	0.460745	57.0009	42.9991	0.833068	0.899021	0.937311	0.95954	0.975385
CP151	6	0.510561	0.242586	59.0091	40.9909	0.865629	0.940494	0.966801	0.98375	0.995891
CP38	6	1.25081	0.470555	63.1768	36.8232	0.833243	0.906225	0.957	0.96995	0.981252
CP40	6	1.03534	0.416678	62.4813	37.5187	0.795187	0.890882	0.937041	0.965716	0.984429
CP47	6	1.02374	0.423596	58.8454	41.1546	0.766596	0.867524	0.936221	0.963897	0.982203
CP52	6	1.03656	0.44051	56.7538	43.2462	0.778596	0.863589	0.920685	0.953694	0.973131
CP88	6	1.14287	0.453871	56.783	43.217	0.747034	0.859451	0.933549	0.962102	0.97501
CP95	6	1.10831	0.463277	60.9203	39.0797	0.889429	0.941055	0.967843	0.982196	0.991237
CP101	7	0.670262	0.314321	66.4288	33.5712	0.859464	0.937995	0.962867	0.980147	0.994842
CP103	7	0.996559	0.459483	56.4481	43.5519	0.807909	0.897622	0.942547	0.968025	0.981554
CP152	7	0.99826	0.433944	56.51	43.49	0.773498	0.891881	0.933801	0.964368	0.979986
CP170	7	0.942834	0.335679	61.4696	38.5304	0.732198	0.834744	0.914556	0.966741	0.981032
CP195	7	1.25555	0.457658	58.1037	41.8963	0.78567	0.870256	0.930433	0.969183	0.983893
CP83	7	0.451252	0.183067	57.6601	42.3399	0.89281	0.934706	0.957396	0.972811	0.983749
CP98	7	1.13694	0.51107	54.3491	45.6509	0.877945	0.925685	0.958018	0.976381	0.990089

## Sheet: VAF
ID	Gait pattern	VAF
		tVAF1	tVAF2	tVAF3	tVAF4	tVAF5
CP105	1	0.747046	0.86096	0.9323	0.960044	0.979026
CP111	1	0.755327	0.860297	0.928365	0.956925	0.974691
CP113	1	0.714176	0.818469	0.914796	0.961262	0.980989
CP127	1	0.779572	0.866484	0.936424	0.963046	0.976106
CP157	1	0.778164	0.861765	0.933563	0.96708	0.98088
CP162	1	0.801853	0.864288	0.92293	0.962771	0.983094
CP164	1	0.798064	0.90474	0.937447	0.960328	0.975623
CP169	1	0.725453	0.826341	0.914538	0.962576	0.980277
CP171	1	0.607364	0.761617	0.848999	0.903116	0.942886
CP177	1	0.692941	0.806151	0.900184	0.940385	0.975812
CP180	1	0.723178	0.826222	0.891118	0.939899	0.970782
CP181	1	0.845867	0.906529	0.955714	0.976848	0.986824
CP183	1	0.705878	0.848595	0.908452	0.95013	0.974897
CP184	1	0.806001	0.882524	0.941549	0.970006	0.981129
CP187	1	0.710707	0.832987	0.925195	0.968728	0.979932
CP27	1	0.664921	0.809748	0.892005	0.952046	0.977197
CP29	1	0.746394	0.870735	0.918132	0.958285	0.985092
CP31	1	0.759613	0.852562	0.923382	0.956829	0.978373
CP33	1	0.814548	0.888706	0.944802	0.969732	0.978371
CP37	1	0.717566	0.825178	0.90636	0.940115	0.963402
CP39	1	0.713084	0.835378	0.908407	0.948803	0.982891
CP42	1	0.776304	0.892517	0.933958	0.9616	0.979792
CP44	1	0.695907	0.813088	0.894776	0.934947	0.96303
CP53	1	0.655292	0.807338	0.888894	0.929165	0.96242
CP56	1	0.731672	0.864162	0.948129	0.968569	0.980362
CP64	1	0.774407	0.852428	0.926929	0.964986	0.982548
CP65	1	0.662784	0.830821	0.914853	0.958086	0.974823
CP68	1	0.627289	0.769167	0.856308	0.922701	0.955458
CP70	1	0.812436	0.871473	0.924297	0.962601	0.984502
CP76	1	0.72419	0.853028	0.928938	0.9618	0.977113
CP77	1	0.682358	0.790652	0.86664	0.927221	0.960249
CP80	1	0.648011	0.815191	0.909842	0.959889	0.972239
CP9	1	0.743261	0.848252	0.926467	0.958147	0.981091
CP96	1	0.621588	0.79419	0.913879	0.966284	0.98021
CP118	2	0.736182	0.824418	0.891979	0.931748	0.958235
CP15	2	0.709321	0.799428	0.875011	0.912155	0.948467
CP156	2	0.766355	0.854532	0.934068	0.958414	0.971707
CP176	2	0.69275	0.800085	0.894912	0.94683	0.974416
CP19	2	0.725923	0.84316	0.928787	0.962802	0.978234
CP22	2	0.785477	0.889224	0.940699	0.969828	0.982939
CP28	2	0.679545	0.839164	0.929401	0.967336	0.982173
CP30	2	0.804379	0.882025	0.92554	0.957549	0.972653
CP32	2	0.766393	0.869169	0.925331	0.971362	0.980748
CP34	2	0.802832	0.896302	0.950565	0.97273	0.982786
CP4	2	0.761086	0.868051	0.932124	0.965473	0.981186
CP41	2	0.692685	0.814967	0.878136	0.94284	0.973501
CP46	2	0.760266	0.868021	0.933304	0.960869	0.978024
CP75	2	0.702733	0.82004	0.904173	0.936374	0.960567
CP89	2	0.629485	0.773506	0.882314	0.91843	0.960162
CP94	2	0.625416	0.754182	0.876245	0.931573	0.960103
CP109	3	0.846421	0.90949	0.946293	0.966895	0.985014
CP114	3	0.737597	0.844761	0.899613	0.940672	0.974055
CP117	3	0.841459	0.917799	0.952334	0.972851	0.984295
CP121	3	0.748459	0.867688	0.940843	0.968977	0.978567
CP126	3	0.789812	0.873371	0.93226	0.970978	0.985026
CP130	3	0.808013	0.895827	0.937038	0.968768	0.990289
CP132	3	0.783252	0.884063	0.933058	0.956546	0.974358
CP134	3	0.737156	0.841801	0.911358	0.951047	0.970516
CP145	3	0.720166	0.820315	0.899958	0.948267	0.966
CP153	3	0.802281	0.878669	0.93045	0.967169	0.981711
CP155	3	0.727654	0.834422	0.897981	0.948718	0.97511
CP179	3	0.722371	0.853213	0.913596	0.949363	0.967474
CP190	3	0.895232	0.932909	0.962774	0.977338	0.986013
CP194	3	0.807738	0.88024	0.922642	0.957943	0.983541
CP24	3	0.775766	0.855406	0.92573	0.951619	0.972114
CP25	3	0.831987	0.890591	0.938453	0.959068	0.973358
CP3	3	0.751043	0.867443	0.928171	0.955895	0.971697
CP43	3	0.709138	0.834056	0.919096	0.956096	0.977658
CP50	3	0.757091	0.86434	0.915037	0.959209	0.975734
CP67	3	0.805554	0.877391	0.930368	0.957562	0.977183
CP78	3	0.877492	0.919816	0.951853	0.970792	0.986337
CP79	3	0.787249	0.878304	0.935269	0.970997	0.982011
CP81	3	0.738293	0.878523	0.926033	0.967614	0.982722
CP86	3	0.808237	0.892992	0.936826	0.974228	0.984926
CP91	3	0.787563	0.890611	0.953505	0.974618	0.988558
CP99	3	0.746991	0.878996	0.933221	0.96303	0.979047
CP1	4	0.796295	0.882633	0.926458	0.962616	0.979358
CP10	4	0.788991	0.870504	0.92436	0.953546	0.975343
CP100	4	0.821318	0.890525	0.943301	0.964585	0.980494
CP102	4	0.848982	0.911448	0.961317	0.976829	0.986838
CP107	4	0.834256	0.903316	0.938117	0.96948	0.9822
CP108	4	0.681085	0.811594	0.907184	0.957586	0.980279
CP110	4	0.7423	0.846692	0.917181	0.95042	0.971519
CP12	4	0.769348	0.858871	0.925851	0.963078	0.978475
CP122	4	0.757517	0.881115	0.931917	0.952527	0.971011
CP128	4	0.700361	0.815451	0.899256	0.937578	0.9644
CP131	4	0.837459	0.898692	0.936391	0.960018	0.979802
CP135	4	0.720601	0.848945	0.923528	0.965149	0.990169
CP136	4	0.674362	0.776327	0.865015	0.936758	0.980997
CP137	4	0.67759	0.814576	0.904824	0.936637	0.958442
CP139	4	0.766568	0.861259	0.915975	0.958544	0.978743
CP142	4	0.811984	0.87609	0.918447	0.964158	0.986688
CP146	4	0.810009	0.869722	0.914825	0.95779	0.979549
CP147	4	0.877953	0.946179	0.968004	0.98577	0.993329
CP154	4	0.891098	0.93592	0.961379	0.976186	0.985751
CP158	4	0.847358	0.921426	0.953538	0.982073	0.991416
CP165	4	0.791829	0.865097	0.933162	0.957464	0.976633
CP166	4	0.806294	0.875255	0.92611	0.968359	0.982168
CP173	4	0.856942	0.91795	0.949858	0.978144	0.988101
CP174	4	0.86453	0.924115	0.957875	0.977671	0.989
CP18	4	0.709389	0.829574	0.919999	0.959383	0.978476
CP182	4	0.778499	0.873058	0.913078	0.941776	0.96571
CP189	4	0.714338	0.824695	0.905771	0.953679	0.977573
CP192	4	0.862075	0.915955	0.942478	0.966493	0.980526
CP193	4	0.785107	0.867968	0.93326	0.965097	0.97774
CP21	4	0.818747	0.887365	0.934504	0.962108	0.982048
CP26	4	0.748719	0.857509	0.926714	0.959807	0.981648
CP35	4	0.837497	0.913298	0.953749	0.975855	0.985492
CP36	4	0.871862	0.925606	0.968375	0.980471	0.989902
CP48	4	0.850096	0.923634	0.95095	0.972013	0.983279
CP49	4	0.809863	0.899068	0.948328	0.974417	0.987789
CP5	4	0.882281	0.923484	0.95981	0.979543	0.987229
CP51	4	0.796628	0.899841	0.953869	0.975612	0.986302
CP58	4	0.794106	0.890955	0.940518	0.976498	0.986666
CP59	4	0.71223	0.84432	0.937781	0.970289	0.985413
CP6	4	0.737199	0.858933	0.923031	0.965318	0.98286
CP61	4	0.737932	0.865488	0.92806	0.954316	0.975413
CP62	4	0.844843	0.904595	0.947322	0.968134	0.982459
CP63	4	0.841329	0.901572	0.949961	0.975257	0.98766
CP69	4	0.874728	0.928072	0.970225	0.982932	0.990455
CP72	4	0.794508	0.872602	0.933755	0.96563	0.989173
CP74	4	0.796952	0.88138	0.940221	0.96346	0.977515
CP82	4	0.825795	0.901773	0.943767	0.967871	0.982823
CP84	4	0.78307	0.860563	0.919533	0.9557	0.979215
CP85	4	0.774883	0.859241	0.911142	0.956584	0.971373
CP87	4	0.730488	0.857613	0.90953	0.943037	0.97142
CP90	4	0.876392	0.934173	0.962848	0.976853	0.988214
CP92	4	0.700977	0.846178	0.941838	0.963135	0.979285
CP93	4	0.876369	0.938786	0.960846	0.976974	0.98673
CP11	5	0.883057	0.92738	0.959941	0.978138	0.990039
CP116	5	0.837659	0.912632	0.949114	0.970438	0.981308
CP123	5	0.819117	0.896607	0.946591	0.971517	0.98428
CP129	5	0.826998	0.900502	0.963764	0.980737	0.994237
CP13	5	0.901431	0.937316	0.96065	0.97472	0.984865
CP133	5	0.798112	0.869253	0.919264	0.960357	0.977201
CP14	5	0.853882	0.908458	0.940632	0.970544	0.981346
CP140	5	0.826657	0.923801	0.955481	0.979401	0.993632
CP141	5	0.884863	0.937466	0.964135	0.984868	0.993751
CP144	5	0.833419	0.894864	0.938054	0.975048	0.986961
CP159	5	0.774556	0.848156	0.900911	0.936394	0.965646
CP16	5	0.664295	0.805695	0.908792	0.956118	0.977407
CP160	5	0.588322	0.742529	0.869962	0.943756	0.984498
CP161	5	0.921781	0.95771	0.971624	0.981996	0.989327
CP163	5	0.901194	0.930014	0.955242	0.972564	0.982097
CP167	5	0.873029	0.929111	0.959644	0.975539	0.986626
CP168	5	0.76172	0.858545	0.934641	0.967297	0.980693
CP17	5	0.743019	0.836484	0.904012	0.948137	0.974793
CP172	5	0.839733	0.923725	0.964139	0.977968	0.988419
CP175	5	0.823276	0.913946	0.958328	0.980098	0.987275
CP178	5	0.704443	0.859173	0.917767	0.955184	0.972794
CP185	5	0.798334	0.87479	0.941492	0.969911	0.984102
CP186	5	0.794165	0.881107	0.943043	0.968301	0.981724
CP188	5	0.828355	0.90233	0.93642	0.962347	0.984929
CP191	5	0.813244	0.908936	0.947482	0.970845	0.983385
CP2	5	0.830876	0.895421	0.932548	0.961874	0.979889
CP20	5	0.836722	0.930519	0.956754	0.974109	0.987796
CP23	5	0.700808	0.838727	0.904845	0.962473	0.977825
CP45	5	0.680328	0.796372	0.892289	0.944503	0.968946
CP54	5	0.713948	0.813515	0.876661	0.927737	0.956117
CP55	5	0.744841	0.866001	0.921221	0.958862	0.98487
CP57	5	0.822174	0.872594	0.915282	0.946805	0.967719
CP60	5	0.699651	0.783674	0.869983	0.93093	0.9745
CP66	5	0.796141	0.886897	0.933879	0.963655	0.977583
CP7	5	0.695604	0.819437	0.902573	0.942609	0.97131
CP71	5	0.723644	0.869569	0.950974	0.967573	0.980942
CP73	5	0.778232	0.922131	0.954042	0.970951	0.985228
CP8	5	0.778725	0.851444	0.902593	0.943013	0.973169
CP97	5	0.901535	0.953142	0.970591	0.980303	0.988365
CP104	6	0.876473	0.927446	0.964291	0.979958	0.987907
CP106	6	0.795951	0.890036	0.943423	0.96872	0.980072
CP112	6	0.82798	0.896682	0.943142	0.966832	0.98216
CP115	6	0.746939	0.872188	0.917482	0.9547	0.977293
CP119	6	0.777517	0.861337	0.92278	0.960412	0.981366
CP120	6	0.83706	0.926838	0.96455	0.978262	0.987131
CP124	6	0.753983	0.90378	0.956878	0.979513	0.994209
CP125	6	0.86381	0.918598	0.960597	0.976055	0.986244
CP138	6	0.832157	0.902875	0.957408	0.975499	0.989155
CP143	6	0.88064	0.925426	0.957862	0.981687	0.991489
CP148	6	0.839877	0.925134	0.963685	0.982279	0.994388
CP149	6	0.851709	0.913229	0.946444	0.964856	0.977779
CP150	6	0.833068	0.899021	0.937311	0.95954	0.975385
CP151	6	0.865629	0.940494	0.966801	0.98375	0.995891
CP38	6	0.833243	0.906225	0.957	0.96995	0.981252
CP40	6	0.795187	0.890882	0.937041	0.965716	0.984429
CP47	6	0.766596	0.867524	0.936221	0.963897	0.982203
CP52	6	0.778596	0.863589	0.920685	0.953694	0.973131
CP88	6	0.747034	0.859451	0.933549	0.962102	0.97501
CP95	6	0.889429	0.941055	0.967843	0.982196	0.991237
CP101	7	0.859464	0.937995	0.962867	0.980147	0.994842
CP103	7	0.807909	0.897622	0.942547	0.968025	0.981554
CP152	7	0.773498	0.891881	0.933801	0.964368	0.979986
CP170	7	0.732198	0.834744	0.914556	0.966741	0.981032
CP195	7	0.78567	0.870256	0.930433	0.969183	0.983893
CP83	7	0.89281	0.934706	0.957396	0.972811	0.983749
CP98	7	0.877945	0.925685	0.958018	0.976381	0.990089

## Sheet: SynergyCenter
	REF	VAL	BIF	MEH	TIA	GAS	SOL	GLU
Stance phase synergy	0.386162	0.843253	1.05531	1.1367	0.232393	0.199538	0.198026	0.917229
Push-off synergy	0.285096	0.468987	0.282579	0.278188	0.247384	1.28592	1.2757	0.650485
Swing phase synergy	1.10833	0.309168	0.203524	0.271604	1.31817	0.175163	0.239853	0.190682

## Sheet: SortedWeights
	Gait pattern	Similarity to synergy center via Pearson's correlation coefficients			Synergy 1								Synergy 2								Synergy 3
		Stance phase synergy	Push-off synergy	Swing phase synergy	REF	VAL	BIF	MEH	TIA	GAS	SOL	GLU	REF	VAL	BIF	MEH	TIA	GAS	SOL	GLU	REF	VAL	BIF	MEH	TIA	GAS	SOL	GLU
CP105	1	0.906497	0.955456	0.865773	6.59928e-05	0.967735	1.31124	1.40454	0.593432	0.142358	0.147173	1.5496	0.000583852	0.296072	0.0986595	0.10278	0.0178617	1.6306	1.63354	0.0476462	1.60032	0.454186	0.0744089	0.00801526	0.903329	0.22704	0.216907	0.00432275
CP111	1	0.886271	0.880164	0.918294	2.21253e-11	1.42791	1.03587	1.20496	0.415037	0.0562599	0.135691	1.38481	0.096514	2.22045e-16	0.463556	0.563741	0.0356282	1.28121	1.20348	0.511702	1.5656	0.478357	0.206003	0.00884714	1.24463	0.383596	0.38715	5.42069e-13
CP113	1	0.201319	0.52491	0.965498	1.30751	1.64628	0.421402	0.402733	2.22045e-16	0.106718	0.956339	1.16335	2.22045e-16	0.235632	0.847105	0.888984	0.296253	1.13244	0.725365	0.661836	0.917789	0.195562	0.272022	0.210985	1.56615	0.182622	0.0784905	2.22045e-16
CP127	1	0.950128	0.952506	0.912323	0.0564899	1.04699	1.46975	1.16763	0.205462	0.0618156	0.0932378	0.811745	0.0970932	0.112258	0.0707359	0.197016	0.252426	1.77585	1.21923	0.599282	1.47847	0.516819	0.00448281	0.18662	1.1285	0.137518	0.47393	0.313792
CP157	1	0.893074	0.906239	0.919465	0.00817354	0.968016	1.08851	1.48074	0.622482	0.0586567	0.354215	1.13825	0.397679	0.78822	0.387703	0.146098	2.22045e-16	1.64855	1.14574	0.42881	1.57532	0.111392	0.133947	8.21723e-16	1.08777	0.100248	0.323514	0.164316
CP162	1	0.641468	0.911965	0.699827	0.792046	1.30326	0.66576	0.636291	0.0154225	0.314969	0.128438	1.5691	0.319539	0.175802	0.192189	0.355047	0.0835835	1.18399	1.37899	0.130533	0.600278	0.279312	0.876664	0.753756	1.57226	0.248569	0.231782	0.000446699
CP164	1	0.84554	0.840344	0.805374	0.000125386	1.07733	1.10889	1.14097	0.778952	0.0813271	0.0101688	0.968778	0.312208	0.410394	0.678778	0.549514	2.22045e-16	1.45392	1.36942	0.13676	1.46755	0.30222	1.75872e-13	0.0747657	0.90171	0.272341	0.415999	0.633686
CP169	1	0.498801	0.722699	0.778393	1.10528	1.4908	0.58207	0.383568	0.120642	2.22045e-16	0.0659175	1.43797	0.170316	2.22045e-16	0.812946	0.878675	0.00352131	1.38011	1.16443	0.568609	0.573022	0.449023	0.484179	0.54845	1.70562	0.443418	0.526239	2.22045e-16
CP171	1	0.571894	0.920042	0.226055	0.852398	0.363338	1.90538	1.26028	0.573527	2.93364e-08	0.0895336	0.0157577	0.028539	0.0900176	0.00552254	0.398609	0.0827362	1.91771	1.43872	0.0867732	0.773232	1.28204	0.00391094	0.0689167	0.777291	0.00207395	0.271876	1.47156
CP177	1	0.73751	0.895803	0.40031	0.210528	0.0329027	1.68918	1.19634	0.300679	0.0106612	1.47632e-08	0.417048	0.304923	0.0271571	0.0903665	2.65581e-05	0.217768	1.58675	1.25157	1.21415	1.13281	1.88566	0.0195798	0.554338	0.820049	1.22199e-08	0.466236	0.0505785
CP180	1	0.63539	0.445308	0.821808	2.28227e-15	2.22045e-16	0.20743	0.50404	1.64045	1.16669	0.790048	0.0233238	1.69096	0.323972	0.0720519	0.171763	0.41788	0.00672097	2.22045e-16	2.22045e-16	0.364827	1.26486	1.25543	0.979502	2.22045e-16	0.589698	0.805649	1.402
CP181	1	0.530384	0.974866	0.424049	1.26221	1.58603	0.640052	0.64532	0.0827138	0.0132038	0.164644	1.09263	0.027927	0.149162	0.010697	0.00297464	0.314618	1.50965	1.38195	0.583845	0.378059	1.29628e-06	1.00573	1.00345	1.3509	0.396808	0.353061	0.091909
CP183	1	0.451256	0.925335	0.120232	0.654606	0.142556	1.27741	1.38364	1.26389	0.0361744	0.0717765	0.437718	0.202072	0.00865621	0.197693	0.0931924	0.00385486	1.43278	1.20238	0.0577208	0.859118	1.96403	0.240665	0.243964	0.130438	0.00111267	0.239077	1.50259
CP184	1	0.500786	0.719977	0.861466	0.794151	1.33292	1.09917	0.266519	0.000219533	0.110996	0.75502	1.58858	2.76855e-05	0.0201978	0.0291052	0.900827	0.16715	1.48448	0.92213	3.33088e-09	0.811409	0.248121	0.508015	0.65931	1.60179	0.248493	6.31821e-06	1.23361e-07
CP187	1	0.934209	0.926592	0.988378	0.448135	1.08097	1.68958	1.29384	0.00875021	0.0922764	0.0758282	0.708828	0.124924	0.713479	2.22045e-16	0.256045	0.335665	1.38415	1.31288	1.05147	1.38187	0.0824876	3.50009e-06	0.087302	1.50556	0.120468	0.241572	1.87613e-05
CP27	1	0.883428	0.950215	0.856968	0.0559924	0.947205	0.660636	1.68387	2.22045e-16	0.173676	0.200772	1.25711	2.22045e-16	0.0436505	0.17866	0.216233	0.157543	1.40285	1.46013	0.214988	1.41269	0.758219	0.7961	2.22045e-16	1.38391	0.264661	0.212581	0.392426
CP29	1	0.508061	0.293282	0.873128	0.295613	0.676392	1.0644	1.60414	0.00820201	0.780489	0.602254	4.66772e-05	0.677883	0.829372	0.345754	0.0128975	0.0411078	0.450454	0.755689	1.60161	0.721636	0.207316	0.353831	0.266155	1.81961	0.458515	0.292645	8.76258e-14
CP31	1	0.981232	0.899321	0.950357	0.333165	1.21541	1.32989	1.34412	0.00140618	0.00647094	0.188591	1.01223	0.037393	2.64499e-11	0.400157	0.231337	0.348701	1.49146	1.04539	0.559008	1.5423	0.675725	7.43996e-16	0.173594	1.5323	0.194394	0.50075	0.194675
CP33	1	0.867626	0.933414	0.911928	0.110883	1.33813	1.34657	1.18301	0.692385	0.335487	0.189302	1.57161	0.132168	2.92799e-05	0.139767	0.267589	0.101696	1.16825	1.24591	0.168011	1.56316	0.440236	0.181148	0.261303	1.03335	0.186486	0.291916	0.0380878
CP37	1	0.844029	0.840593	0.879707	0.189926	0.448884	1.98428	0.990134	1.39259e-09	2.06874e-05	0.213646	1.19899	0.384373	0.286842	1.65956e-11	0.775915	2.22045e-16	1.4765	1.03369	0.470884	1.07614	0.95769	0.00482274	0.00311943	1.62353	0.181072	0.347667	0.0716651
CP39	1	0.55339	0.65815	0.958055	0.0999496	1.91781	0.530836	0.487795	0.111743	2.22045e-16	0.417782	1.32729	0.082395	2.22045e-16	0.975098	0.977838	0.327504	1.52126	1.14345	0.644114	1.53251	0.322914	0.212623	0.300129	1.2291	0.149833	0.197478	2.22045e-16
CP42	1	0.951599	0.938179	0.806482	0.000196081	0.829372	1.14567	1.24652	0.288013	0.175986	0.248628	0.921377	0.157819	0.188746	0.290219	0.00429857	0.236304	1.59308	1.63366	0.119967	1.73351	0.725234	0.0892858	0.243091	1.08983	0.0167221	0.00497706	0.746214
CP44	1	0.6112	0.676562	0.698638	1.09409e-05	1.29279	0.723551	0.818601	0.863705	1.68046e-13	0.420012	1.56343	0.240409	2.22045e-16	0.866896	0.884387	0.148619	1.75449	1.14828	0.0802911	1.88214	0.633842	0.181579	0.0412844	0.518409	5.19794e-11	0.113457	6.99592e-08
CP53	1	0.602878	0.891227	0.173912	0.859679	1.045	2.22045e-16	1.39179	0.0771802	0.135821	7.0411e-15	1.51751	0.190345	0.0429961	0.0425543	2.22045e-16	0.609171	1.69336	1.24788	0.347683	0.737444	0.808394	1.59672	0.779572	0.738335	2.22045e-16	0.245727	2.22045e-16
CP56	1	0.919835	0.977099	0.972306	0.630574	1.40335	1.48354	1.26525	0.0454006	0.132618	0.063358	0.778466	0.0977302	0.269157	4.2414e-05	0.29982	0.13042	1.43862	1.65946	0.851014	0.977304	0.0487121	0.0744447	0.128174	1.56124	0.203419	0.115648	0.172655
CP64	1	0.901077	0.928847	0.958667	0.428923	1.44959	1.31068	0.932014	0.142551	2.20079e-07	0.173899	1.23724	0.43068	8.71361e-14	0.280387	0.514708	1.45399e-10	1.78119	1.5943	0.587533	0.894246	0.280284	0.0768755	0.272867	1.42017	0.325592	0.299039	2.22045e-16
CP65	1	0.962377	0.981166	0.927061	0.00826726	0.943772	1.50134	1.37047	0.220919	0.252555	2.22045e-16	1.18583	0.000432834	0.00231981	0.0787007	0.0032716	3.72561e-08	1.94769	1.61287	0.701283	1.67072	0.675579	9.53395e-10	0.175798	1.339	1.32023e-05	0.377199	0.0311179
CP68	1	0.770842	0.91072	0.700593	0.0428302	0.399525	1.87268	1.41994	0.0545634	2.22045e-16	0.0353137	0.0813507	2.22045e-16	0.319793	0.00548987	0.413104	0.297974	1.6457	1.48262	1.34509	1.55349	1.2772	0.0507811	0.000875475	1.1038	2.22045e-16	0.0296388	0.706777
CP70	1	0.424221	0.835059	0.721446	0.149699	2.22045e-16	0.986659	1.76998	0.868974	0.332523	0.177506	0.000600041	0.0427534	2.22045e-16	0.591439	0.126981	0.3076	1.262	1.2117	1.12029	1.54438	2.22045e-16	0.184723	0.124294	0.618473	0.00865714	0.189005	0.593031
CP76	1	0.737854	0.839439	0.955036	0.850258	1.57065	1.1307	0.693402	6.69113e-11	3.23713e-16	0.0150598	0.786015	2.22045e-16	8.11365e-14	0.564862	0.762018	0.219047	1.73589	1.28988	0.987774	1.00069	0.138058	2.22045e-16	0.261167	1.6815	2.22045e-16	0.462917	8.66109e-07
CP77	1	0.974128	0.910731	0.889788	0.0722744	0.859517	1.30849	1.88612	7.34654e-05	5.73486e-05	0.00166661	1.15341	0.00351039	0.130459	0.538846	2.22045e-16	0.0314496	1.04763	1.40031	0.349871	1.56659	0.771262	4.69642e-10	0.00393503	1.45058	0.600334	0.261577	0.329896
CP80	1	0.639844	0.92727	0.289136	7.74941e-16	0.111339	1.52957	1.37383	0.6147	4.873e-09	0.402879	0.338841	0.126202	4.24424e-07	1.96532e-05	1.42446e-06	0.132732	1.98157	1.10779	0.498668	1.27277	1.84131	0.0806038	0.252384	0.667152	7.08725e-05	0.163238	1.10972
CP9	1	0.832837	0.827106	0.957031	0.318225	1.59073	1.23324	0.722264	5.06064e-10	0.0747745	0.0821631	1.23317	1.69202e-06	2.22045e-16	0.514253	0.652511	0.418371	1.27878	1.22939	0.641098	1.43164	0.354255	2.22045e-16	0.318377	1.31899	0.314457	0.377282	1.39242e-15
CP96	1	0.543476	0.593003	0.828773	0.00409287	1.45736	0.646254	0.53283	0.726626	0.118104	0.0728371	2.11346	0.00446514	0.0921858	1.00689	0.981411	0.188945	1.31697	1.3204	2.22045e-16	1.88726	0.488332	3.38724e-14	0.0531976	0.847663	0.101774	0.128118	0.00782438
CP118	2	0.951965	0.857447	0.941242	0.083696	0.803744	1.55572	1.36257	0.255034	0.278154	1.60888e-07	1.05048	0.342111	0.706326	9.89284e-07	0.406684	0.190013	0.913246	1.88148	0.667237	1.32227	0.17469	0.0428885	0.0219312	1.13461	0.369738	8.89782e-05	0.000622638
CP15	2	0.491035	0.702712	0.564001	0.401217	0.104378	2.07717	0.532969	0.138386	0.290208	0.000116807	0.0705361	0.474992	0.123784	0.0512637	0.285183	3.70947e-05	1.05554	1.35586	1.79679	0.750808	1.37829	4.49108e-05	0.83036	1.33478	0.437886	0.387146	1.15593e-07
CP156	2	0.708016	0.796194	0.942873	0.131467	1.45461	0.875474	0.455859	0.000221047	0.00651075	0.121698	1.67967	0.218487	4.03312e-08	0.549982	0.625782	0.134186	1.23984	1.50934	0.05386	1.37989	0.360878	0.286334	0.630564	1.60446	0.433431	2.33711e-07	8.37004e-12
CP176	2	0.898674	0.927116	0.986737	0.267363	1.61296	1.23244	1.10516	2.27162e-10	0.231569	0.0104386	1.03777	0.109235	5.14341e-05	0.254475	0.286356	0.367221	1.2776	1.72303	0.728769	1.71432	0.282267	0.00825478	0.215116	1.64918	0.00179846	0.00988041	0.0762848
CP19	2	0.91158	0.933881	0.799188	0.0262474	0.744137	1.48536	1.48566	0.2254	0.000786088	0.237381	0.61447	0.220749	0.355384	0.118502	0.113765	0.000234293	1.80436	1.13285	0.233899	1.32939	0.681281	0.00165392	2.22045e-16	1.36661	0.132384	0.444358	0.972026
CP22	2	0.771403	0.695588	0.873656	0.277224	0.454504	1.18491	1.5118	0.155504	0.463881	2.22045e-16	0.280885	0.613798	1.28715	0.00144884	0.262188	0.0489195	1.00705	1.34458	1.20689	1.00174	2.22045e-16	0.77375	0.0282941	1.70385	0.185745	0.233459	0.134914
CP28	2	0.943088	0.989499	0.887543	0.00338635	0.550891	1.51935	1.52703	0.146964	0.130553	0.000729851	1.11344	0.0568075	0.188346	0.0016124	0.0591068	1.5874e-07	1.5832	1.73863	0.407356	1.60525	0.972331	0.0660838	1.23027e-08	1.40296	0.19961	0.208536	0.248882
CP30	2	0.855899	0.48271	0.731788	0.20693	0.158735	1.44045	1.50395	0.132773	0.2823	1.10588e-08	1.01646	1.15247	1.43265	0.16629	1.9993e-12	0.102886	1.15281	0.918483	0.700434	0.373553	0.143049	0.175101	0.393228	1.47338	0.149214	0.683776	1.69706e-11
CP32	2	0.770349	0.783418	0.979574	0.39165	1.40212	0.893009	0.760679	0.00333405	0.161433	0.484917	1.27443	0.0128065	1.5486e-07	0.454752	0.501626	0.612963	1.44121	1.08257	0.260538	1.42285	0.20808	0.0942123	0.221871	1.30106	0.0984527	0.292028	0.140189
CP34	2	0.961726	0.965847	0.839485	0.601302	1.12882	1.31119	1.158	0.00598749	1.03052e-14	0.127384	1.03657	0.274195	0.511059	0.080692	7.02894e-16	0.371273	1.25127	1.31862	0.623696	0.792466	9.43774e-11	0.401992	0.681657	1.36952	0.355698	0.153826	4.3247e-15
CP4	2	0.726543	0.865139	0.959346	1.01828	1.59479	1.15564	0.790635	0.155777	6.56048e-11	0.23159	0.97123	8.09213e-08	0.0423681	0.457887	0.67396	0.187145	1.41915	1.20886	0.752471	0.844406	0.130797	0.0524058	0.190963	1.55536	0.219856	0.204377	2.77757e-07
CP41	2	0.700871	0.815219	0.389402	0.236001	2.22045e-16	9.89571e-12	0.351114	0.514823	1.72516	0.966514	0.0779813	1.05577	1.05604	1.50002	1.1174	0.876137	6.46055e-10	0.213932	2.54017e-15	0.309264	0.860513	3.60602e-12	0.115037	2.22045e-16	0.352585	0.793898	1.99526
CP46	2	0.91839	0.970068	0.940048	0.796569	1.22288	1.49368	1.74694	0.0050444	0.0977831	1.60405e-13	0.697658	0.179582	0.393727	0.204306	3.83321e-11	0.0642105	1.37116	1.38367	0.951343	0.722656	0.146627	3.18245e-06	0.0218895	1.70433	0.00137352	0.165715	0.0709874
CP75	2	0.91925	0.855148	0.896992	0.258384	1.35013	1.30553	1.02901	2.22045e-16	5.46709e-13	0.299479	1.35373	2.22045e-16	2.22045e-16	0.144864	0.44235	0.807464	1.55285	1.49671	0.56788	1.61806	0.556486	0.284555	0.204323	1.08304	0.169542	1.89377e-08	2.22045e-16
CP89	2	0.961844	0.921092	0.991871	0.210334	0.990781	1.53171	1.24023	0.030645	0.205277	0.0439941	1.45029	0.343306	0.64417	2.22045e-16	2.22045e-16	0.453723	1.53092	1.8759	0.255485	1.3554	0.100222	0.0304663	0.323952	1.60403	0.0830607	0.130327	2.22045e-16
CP94	2	0.263948	0.960266	0.358163	1.43633	1.75816	2.22045e-16	0.984326	0.113674	0.0157245	0.106066	0.22342	0.112985	0.0676808	2.22045e-16	0.224234	0.138835	1.54121	1.59896	0.249559	0.152532	0.0427278	2.22045e-16	0.42978	1.22224	0.162591	0.0935853	1.24917
CP109	3	0.60367	0.912463	0.728794	0.104817	1.2705	1.15272	0.612876	1.05812	0.159495	0.197955	1.34042	0.128746	0.0970931	0.255202	0.565715	0.00335893	1.3231	1.24747	0.346431	1.55033	0.322022	0.293917	0.57528	0.626275	0.248391	0.321413	0.00383466
CP114	3	0.793809	0.907128	0.838404	0.00073714	0.364381	1.3894	1.41593	0.606192	0.0562133	0.00165449	0.507823	0.152079	0.695838	0.343876	0.0020449	4.86748e-06	1.51733	1.6386	1.44501	1.47754	0.77429	3.28101e-12	0.12349	0.915373	0.143333	0.124336	2.81872e-15
CP117	3	0.76327	0.770668	0.975379	0.208838	0.879652	1.01765	1.98397	0.171455	0.380211	0.32663	0.321456	0.361941	0.81861	0.496177	0.0127509	0.178297	1.00336	1.10928	1.19856	1.18188	0.00249473	0.274414	0.0607067	1.57084	0.179366	0.154546	0.0833121
CP121	3	0.940113	0.96452	0.913235	0.124306	1.08794	1.7318	1.68171	0.429608	0.0294941	0.147303	0.858698	0.0705872	0.779554	0.00276913	3.96973e-05	0.243148	1.5831	1.52592	0.779438	1.44516	0.180282	2.83545e-06	0.0682881	0.932479	0.0955795	0.152281	0.226475
CP126	3	0.538608	0.881785	0.573432	9.29168e-07	2.13361	0.739243	0.643587	0.126487	0.113435	0.382124	0.586181	0.247335	0.011186	0.30384	1.03411e-06	0.559299	1.26601	1.25479	0.83077	1.28728	0.000254746	0.776074	1.20667	0.917504	0.15445	1.38252e-06	0.364621
CP130	3	0.468378	0.872696	0.938362	0.28001	2.22045e-16	2.22045e-16	1.36854	0.167209	0.458271	3.83015e-06	1.09982	0.281204	2.22045e-16	2.22045e-16	0.000209258	0.599424	1.17123	1.56051	0.879633	1.27112	2.22045e-16	2.22045e-16	0.349001	1.00838	0.0437741	0.212113	2.22045e-16
CP132	3	0.719659	0.590688	0.989864	0.119532	0.000724125	1.17859	1.62161	0.0805283	0.105131	0.457122	0.534749	0.468783	1.79917	0.520881	0.0148812	0.234171	1.44849	1.03	1.02863	1.04926	0.0429352	0.000482818	0.184025	1.36003	0.044097	0.163217	0.132991
CP134	3	0.696163	0.883877	0.927551	0.41697	1.45903	1.02331	0.506652	0.0219906	2.22045e-16	0.492584	0.987568	4.59554e-15	1.40804e-05	0.00238082	0.582939	0.601048	1.90471	1.43626	0.721954	1.50752	0.0855927	0.432451	0.524275	1.32641	0.0875347	3.3772e-12	2.22045e-16
CP145	3	0.664441	0.770091	0.838348	0.0022359	0.397023	1.26747	1.25099	0.35342	0.966416	9.52492e-06	0.786976	0.00178365	0.762517	0.170297	8.41253e-05	0.177073	0.601525	2.11215	0.881242	1.54031	0.785266	0.139755	0.235059	0.938782	2.22045e-16	0.189576	0.22006
CP153	3	0.949021	0.939135	0.885357	0.0395207	0.77578	1.45109	1.24404	0.0626876	0.123274	0.0530187	0.705974	0.016951	0.306305	1.96787e-05	0.116456	0.347167	1.55177	1.08058	0.820173	1.72355	0.755511	0.0289279	0.129163	1.32506	0.00149989	0.625682	0.313727
CP155	3	0.771738	0.771772	0.857689	4.62174e-13	1.13012	0.900973	0.766838	0.155858	0.436607	6.49397e-05	1.59495	0.288479	2.22045e-16	0.541274	0.602624	0.654268	1.17952	1.65498	0.304665	1.46652	0.738751	0.242852	0.31435	0.964023	0.165369	0.172962	2.22045e-16
CP179	3	0.622822	0.747471	0.930445	0.0018894	0.691174	0.840245	0.595812	0.570603	0.231196	0.156034	1.72036	0.123939	0.493104	0.74666	0.790108	0.0163601	1.35827	1.44158	0.00253099	1.78945	0.553882	0.0798993	0.297866	1.28868	0.134359	0.135917	1.27559e-13
CP190	3	0.730283	0.766013	0.926264	0.188242	0.362046	1.20205	1.38244	0.486741	0.407448	0.718863	1.44442	0.375225	0.68841	0.187823	0.307126	0.0968669	0.957018	0.873922	0.00301198	1.17738	0.583367	0.325426	0.0105473	1.19456	0.287377	0.101145	0.291789
CP194	3	0.695274	0.749032	0.933171	0.261703	0.616018	1.37182	1.4048	0.598047	0.0201196	0.014268	0.000456292	0.207001	0.814615	0.35087	0.324257	2.65497e-05	1.18337	1.05835	1.47324	1.642	0.360268	0.112847	0.00759421	1.42064	0.326682	0.555314	2.22045e-16
CP24	3	0.825349	0.9262	0.895335	0.905641	1.39389	1.03062	0.939934	7.82259e-06	0.0319929	0.0873225	1.08155	2.9423e-08	0.177998	0.269529	0.149167	0.663534	1.51586	1.64211	0.666727	0.757838	0.0378651	0.2606	0.540944	1.18065	0.254347	0.110777	2.22045e-16
CP25	3	0.941492	0.943651	0.960002	0.485889	1.01518	1.69963	1.15302	0.030404	0.0814728	0.203186	0.972943	0.218499	0.566511	0.047628	0.0394732	0.5168	1.39573	1.24863	0.628507	1.20054	0.134217	0.00212787	0.571346	1.43851	1.43058e-08	0.160138	0.174579
CP3	3	0.518907	0.50541	0.928233	0.267436	1.34202	0.723629	0.340398	2.28863e-07	0.372771	0.529835	1.62207	1.13212e-08	0.0628318	0.898668	0.760334	0.551244	1.187	0.889109	0.123589	1.53784	0.455562	0.0698221	0.431037	1.13427	2.22045e-16	0.223155	0.0957735
CP43	3	0.940209	0.944491	0.819464	0.000902529	0.89393	1.45852	1.33678	0.469221	0.0860003	0.085437	1.2856	0.0169466	0.208275	0.00870015	0.0528324	0.556932	1.56872	1.64636	0.455642	1.72762	0.55708	0.0646664	0.0807879	0.790559	0.109493	0.10229	2.22045e-16
CP50	3	0.579483	0.772681	0.937193	0.000236918	0.203686	1.62472	1.20941	0.408622	0.480802	0.145128	0.0636903	0.20045	0.948126	0.00511968	0.436001	0.0062583	0.976249	1.20975	1.16535	1.6955	0.563075	0.193095	0.0475776	1.369	6.92494e-06	0.130441	0.335719
CP67	3	0.905287	0.922531	0.936455	0.68425	1.46334	1.2956	1.0969	0.0307213	0.0629509	0.273348	1.35833	0.345076	0.297995	0.214259	0.153878	0.222313	1.36157	1.14017	0.133498	0.760008	0.00571049	0.145714	0.26783	1.62151	0.0871206	0.172158	0.119437
CP78	3	0.853715	0.722079	0.954908	0.289783	0.284707	1.2204	1.33741	0.368363	0.341281	0.0145718	1.19335	0.426963	1.55577	0.134351	0.263981	0.214256	1.15381	1.59948	0.448128	1.06474	0.0175467	0.363608	0.0905693	1.20484	0.2357	0.158816	0.124713
CP79	3	0.604667	0.812317	0.969879	0.831427	2.23223	0.790803	0.951477	0.0248444	0.18719	0.399767	0.993173	0.000773159	2.22045e-16	0.643177	0.592973	0.344281	1.45921	1.08069	0.662053	1.04364	2.22045e-16	0.257467	0.266088	1.30573	7.17494e-07	0.230038	0.193492
CP81	3	0.318878	0.433057	0.964262	0.000854809	0.302216	0.0542937	0.384019	1.7216	2.8303e-08	0.381357	0.0798526	2.42242	0.43486	0.524747	0.49089	0.106962	8.02177e-13	0.155074	0.497768	3.62604e-05	0.903261	0.987827	0.747661	0.00176015	1.2665	0.993993	1.07731
CP86	3	0.385351	0.714359	0.877609	1.40412	1.64453	0.62288	0.786161	0.0390914	0.131831	0.602359	0.749619	0.0299674	0.065453	0.904982	0.773857	0.258305	1.40895	1.0709	0.767504	0.55408	0.250072	0.224862	0.147473	1.67336	0.0228405	0.0155528	0.26777
CP91	3	0.396294	0.452364	0.947878	0.350925	2.0178	1.48501	0.269671	0.145355	0.414844	1.20628	1.23386	4.48334e-07	2.40571e-07	0.149182	0.63717	0.252126	0.671263	0.320665	0.441032	1.66285	0.262675	0.383856	0.396085	1.36481	0.243593	0.352703	4.63203e-09
CP99	3	0.314811	0.369377	0.824453	0.229481	0.373493	0.172773	0.00447998	0.0933497	2.28334e-05	0.13797	2.43717	2.53315e-08	0.617524	1.3667	1.20077	0.433657	1.57311	0.901303	0.139549	1.30001	0.726574	0.110899	0.291015	0.919967	1.25634e-05	0.540436	0.000134792
CP1	4	0.865952	0.908111	0.881642	0.473069	1.59915	1.30938	1.34098	0.000175247	0.356542	0.197383	0.66693	0.388955	0.265911	0.000425554	0.0109768	0.383606	1.05804	1.44453	0.874837	0.903592	2.22045e-16	0.565729	0.454452	1.45398	0.274678	0.000108175	0.183623
CP10	4	0.776101	0.932894	0.86259	0.719009	1.70172	0.669551	1.25793	0.275445	0.110162	0.00644888	1.05102	0.0595013	0.127488	0.429928	0.000199856	0.00842216	1.15751	1.58777	0.303266	0.8982	2.22045e-16	0.545745	0.452301	1.31862	0.476098	0.206271	0.336218
CP100	4	0.903265	0.895369	0.930187	0.167217	0.617578	1.30318	1.47111	0.113819	0.460068	3.12103e-05	0.716422	0.07291	0.616509	0.242891	0.0134434	0.509252	1.0998	1.60871	0.988893	1.51301	0.525297	0.0619205	0.132391	1.11519	0.0117167	0.0645794	0.00501026
CP102	4	0.737998	0.512814	0.869774	0.206807	0.465124	1.41962	0.950988	0.00120442	0.620412	0.554237	1.29771	0.9005	1.24794	0.00213863	0.387218	0.390291	0.985708	1.14488	0.125417	0.597163	9.28643e-12	0.283299	0.353772	1.41827	0.120747	0.0390038	0.324856
CP107	4	0.895215	0.800719	0.916203	0.0271911	0.682557	1.4133	1.54754	0.0476206	0.226976	0.236488	0.571828	0.748679	0.98794	0.0295135	0.0403243	0.440279	1.23877	1.22443	0.81555	0.843828	4.64699e-15	0.457082	0.353186	1.38184	0.174017	0.144196	0.238395
CP108	4	0.948662	0.942139	0.938656	0.6263	0.896104	1.60109	1.64801	7.37359e-12	0.00376007	3.40167e-13	0.797287	0.425986	0.762054	7.83968e-14	2.22045e-16	7.51391e-05	1.44776	1.47469	0.903382	0.849588	0.355358	0.00627821	4.15109e-13	1.81541	0.13129	0.0784414	0.190557
CP110	4	0.73677	0.756218	0.930612	0.355817	1.28996	1.06173	0.600024	2.22045e-16	0.106446	0.498877	1.54797	9.98106e-06	2.22045e-16	0.545285	0.760612	0.531057	1.41056	1.20382	0.318775	1.61412	0.69019	0.013472	0.146495	1.30389	0.00833649	0.132088	6.77135e-12
CP12	4	0.395566	0.568539	0.860628	0.320801	1.22329	0.35206	0.367465	0.186842	0.162015	0.641475	1.93321	0.0444045	0.268677	0.859242	0.830189	0.558101	1.43423	0.935152	0.0707019	1.49091	0.494643	0.399566	0.393985	0.910339	4.24103e-13	0.138388	0.0519869
CP122	4	0.898527	0.683894	0.850917	2.22045e-16	1.16732	1.16278	1.15627	0.1743	0.26192	0.211358	1.58441	0.136652	2.22045e-16	0.661117	0.406056	0.316	1.2949	0.687342	0.189682	1.73039	0.753167	2.22045e-16	0.252194	1.19658	0.158548	0.723881	0.0357907
CP128	4	0.945924	0.915281	0.921281	0.239369	1.10061	1.67005	1.20613	2.22045e-16	0.172515	0.333759	1.09574	0.0445241	2.22045e-16	0.0568918	0.208155	0.556114	1.46355	1.31879	0.669626	1.56551	0.671605	2.22045e-16	0.178331	1.20878	0.0311626	0.100156	3.64342e-10
CP131	4	0.827456	0.841906	0.926102	0.582711	0.480583	0.94284	1.67971	0.307666	0.342898	0.000169585	0.734765	0.322936	0.885778	0.571824	8.33597e-16	0.0537665	0.988616	1.5571	0.877457	0.830275	0.347129	0.131504	0.000778236	1.60675	0.377617	0.208253	0.00368221
CP135	4	0.54244	0.939115	0.991175	0.205541	2.22045e-16	2.22045e-16	1.91756	8.46848e-06	0.344578	0.000218859	0.807483	0.24154	2.22045e-16	2.22045e-16	9.05134e-16	0.0630991	1.20925	1.36847	0.903786	1.22625	2.22045e-16	2.22045e-16	0.0289348	1.61185	2.79059e-09	0.128636	0.0981946
CP136	4	0.732537	0.784378	0.796519	0.457074	0.738991	1.35943	1.5927	0.182016	0.250494	0.118889	1.5206e-13	0.623206	0.937669	0.0342583	2.22045e-16	1.66453e-10	1.19723	1.16801	1.20182	0.604992	2.22045e-16	0.268872	4.57409e-06	1.70049	2.22045e-16	0.167965	0.715688
CP137	4	0.54583	0.560447	0.995021	2.22045e-16	0.240027	1.42341	1.16139	0.279647	1.12544	0.157207	0.750622	0.606447	1.28693	7.50276e-10	0.225599	2.22045e-16	0.51874	1.42663	0.805388	1.35557	0.231606	0.154433	0.246225	1.63326	2.22045e-16	2.22045e-16	0.0470373
CP139	4	0.877906	0.945567	0.908646	0.083631	1.42071	1.22086	0.92808	0.367856	0.00177037	0.153958	1.23827	0.0634195	0.0199476	0.235762	0.288802	0.150748	1.69664	1.25031	0.741896	1.46144	0.342839	0.241504	0.488533	1.06847	0.253656	0.435625	2.22045e-16
CP142	4	0.726781	0.765479	0.877998	0.325112	0.9514	1.15473	0.919399	2.22045e-16	0.58316	0.709643	1.66944	2.10079e-11	0.101269	0.331135	0.0776221	0.564949	0.948934	0.947424	1.20832e-14	2.03382	0.745117	0.000167855	0.579794	1.30585	0.000176095	0.0329763	1.10052e-06
CP146	4	0.685159	0.927021	0.355176	0.413344	1.65793e-06	1.17447	1.25105	0.663396	0.269562	2.22045e-16	1.00043	2.22045e-16	0.476286	0.674986	0.277732	0.302051	1.41264	1.50645	0.500753	1.23828	1.63831	0.00105446	0.21494	0.518215	3.27618e-13	0.456995	0.41944
CP147	4	0.378081	0.774976	0.793835	0.229952	2.22045e-16	2.22045e-16	1.41389	0.686829	0.0514448	1.92991e-07	0.504346	1.00254	2.22045e-16	2.22045e-16	0.393545	9.74706e-05	1.4158	1.19328	0.805682	0.359275	2.22045e-16	2.22045e-16	2.11401e-06	1.29651	0.0102505	0.387421	0.335529
CP154	4	0.522752	0.822434	0.360957	0.408294	0.128427	1.3994	1.23381	0.992656	0.449741	0.00881959	0.537395	0.0530328	0.338788	0.00661189	0.392049	0.354251	0.958873	1.29168	1.2082	1.28698	1.30849	0.350653	0.159606	0.412231	0.347096	0.536039	0.0957496
CP158	4	0.943368	0.777876	0.866548	0.36751	0.475333	1.17955	1.28656	0.180724	0.0468696	0.00306232	0.733597	0.804576	0.933682	0.076292	0.000252878	0.114722	1.11271	1.17074	0.806048	0.603765	0.315951	0.336596	0.383857	1.60503	0.279364	0.317828	0.00650563
CP165	4	0.785196	0.958533	0.8856	1.04606	1.21655	1.04046	1.46491	1.80958e-05	0.215555	0.269497	0.569831	0.0296736	0.207348	0.304806	0.134643	0.0931862	1.2502	1.06869	0.768658	0.73099	0.393198	0.306587	3.62074e-07	1.80106	0.136753	0.326609	0.341571
CP166	4	0.454376	0.0266822	0.909032	0.0156137	0.138245	1.64232	1.39257	0.276679	0.957136	0.74766	0.454711	0.883154	1.81029	0.171085	0.398051	0.0794396	0.40908	0.619094	1.11881	0.873329	1.21727e-10	3.76405e-12	0.030316	1.30693	0.36889	0.399064	0.250386
CP173	4	0.918613	0.955024	0.831253	0.827616	0.953573	1.01882	1.22739	0.273462	0.00142827	0.0508987	1.04594	0.148482	0.796504	0.000450546	0.0792724	0.0451678	1.47412	1.31162	0.715369	0.787127	0.037762	0.587009	0.248478	1.41946	0.418292	0.508413	7.24307e-07
CP174	4	0.692226	0.641616	0.866653	0.322206	0.341297	0.851487	1.43974	0.415187	0.00403424	0.0240545	0.0858387	0.529827	1.02361	0.720006	0.153173	0.000479971	1.14564	0.996826	1.38339	0.968931	0.280142	0.0368354	0.000765837	1.55989	0.539146	0.695701	0.170717
CP18	4	0.927858	0.971568	0.929276	1.38284e-10	0.785119	1.63809	1.07466	0.13162	0.00212255	0.0422986	0.83074	0.259845	0.390433	7.11823e-06	0.41144	2.22045e-16	1.74236	1.47059	0.548169	1.57493	0.683672	2.22045e-16	0.208772	1.45448	0.0265794	0.138172	0.50744
CP182	4	0.759568	0.865005	0.823789	1.18575	1.30059	1.29953	1.2101	0.249818	0.106032	4.46652e-13	0.577127	0.00677464	0.46351	0.357778	0.0580918	1.17979e-05	1.04135	1.19394	1.1513	0.602386	0.0377918	0.0194309	0.361003	1.67251	0.456016	0.48968	2.22045e-16
CP189	4	0.917574	0.390469	0.794457	1.06574e-05	1.04088	1.23833	0.887099	0.266335	2.22045e-16	3.60886e-10	1.24322	0.377003	0.418056	2.01553e-11	2.22045e-16	0.960699	2.22045e-16	1.84389	0.392049	1.52071	0.0980922	0.226068	0.615788	0.753322	2.22045e-16	0.276627	2.22045e-16
CP192	4	0.923704	0.908803	0.858126	0.719345	1.37566	1.06602	1.5386	0.0786681	0.250459	0.331423	1.0232	0.38322	0.431592	0.0714216	0.00013023	0.560944	1.23891	1.22283	0.412911	0.741015	2.88775e-07	0.484083	0.100117	1.15364	0.120207	0.0154066	0.414278
CP193	4	0.865122	0.836932	0.977682	7.22669e-08	0.325792	1.52166	1.3479	0.190934	0.359688	0.0438552	1.01772	0.624147	1.17703	1.59187e-09	0.192199	0.165875	1.29343	1.44636	0.872589	1.0504	0.318424	0.350613	0.320204	1.38613	0.0960127	0.240101	2.22045e-16
CP21	4	0.722264	0.791472	0.939475	0.684156	1.43358	1.00055	0.719955	0.149657	0.00234712	0.531713	1.57165	0.160123	0.286889	0.558583	0.542951	0.2473	1.3241	1.0997	0.00828262	0.950488	0.000163751	0.0613338	0.38314	1.45164	0.299123	0.0356113	0.273477
CP26	4	0.572036	0.118465	0.921384	1.27452e-15	0.206195	1.41507	1.4231	0.329032	0.871677	0.584721	0.696967	0.67766	1.84249	0.0252692	1.55628e-05	0.00327596	0.192745	0.745364	1.06366	1.18152	1.69825e-06	0.0313067	0.146241	1.41478	0.522412	0.413359	6.79288e-06
CP35	4	0.958905	0.748206	0.680393	0.27709	0.963184	1.36485	1.17667	0.26395	8.1807e-06	0.000264652	1.44117	0.077642	0.596403	0.0755033	1.17699e-13	0.323504	0.500776	1.71602	0.274488	1.35858	0.207559	0.232852	0.493333	1.14499	1.226	0.000512908	7.20879e-05
CP36	4	0.687083	0.748566	0.961803	0.644581	2.22045e-16	1.23762	1.65679	0.00650832	0.244901	0.410051	0.61665	0.0263654	2.22045e-16	0.493425	0.00829278	0.660378	1.15978	1.01567	1.036	1.23774	2.22045e-16	0.00763057	0.184038	1.04239	0.0959046	0.158814	0.000590753
CP48	4	0.895858	0.583554	0.166939	0.833757	0.872319	0.292528	0.00497146	0.9083	1.22296	1.31396	0.149489	0.40951	0.454347	1.27459	1.68353	0.341586	0.0786883	0.135664	0.0169175	0.45401	0.541076	0.236951	0.124593	0.369251	0.398989	0.267454	1.82375
CP49	4	0.228277	0.475336	0.800469	1.40124	1.52861	0.468416	0.423363	0.0212415	2.32773e-05	0.469234	0.488772	0.294345	0.0168191	0.500157	0.768525	1.94507	0.17917	0.165091	0.0967244	7.98128e-05	0.151535	0.80096	0.628894	0.0131936	1.24853	0.865777	1.01374
CP5	4	0.937355	0.929072	0.809641	0.569595	0.731481	1.14477	1.35885	0.103304	0.236685	0.0196134	0.677024	0.42829	0.679261	0.0839789	0.378052	0.339341	1.1647	1.50869	0.468043	0.734667	0.279863	0.571539	0.00613551	1.40023	0.279873	0.110693	0.599993
CP51	4	0.82458	0.766236	0.980856	0.117036	0.471242	1.66504	1.62106	0.0159439	0.233219	0.134148	0.351813	0.453817	1.10383	0.13079	0.0557519	0.110466	1.35857	1.10876	1.37846	1.13742	0.183663	0.0486534	0.142678	1.54504	2.22045e-16	0.395761	0.00106355
CP58	4	0.96977	0.967602	0.915302	0.660507	1.36708	1.39423	1.46554	0.158363	7.50807e-11	0.0172772	1.44734	0.0487617	0.289255	5.88398e-12	0.0285993	0.137075	1.58662	1.06597	0.496431	0.91385	0.21957	0.364182	0.239089	1.22546	0.200422	0.590099	2.22045e-16
CP59	4	0.941364	0.833143	0.87577	0.0133536	0.83243	0.93643	1.45038	0.00601368	2.96252e-08	0.277645	1.21506	0.000995107	0.0142911	0.691465	2.69884e-11	0.355678	1.5154	1.14697	0.205668	1.81097	1.01766	2.22045e-16	0.185321	1.43056	0.386092	0.460516	0.25152
CP6	4	0.974867	0.937009	0.965044	0.205078	0.875229	1.56601	1.30405	5.87127e-08	0.179925	1.2983e-06	1.06222	0.603556	0.598471	0.0146252	2.22045e-16	0.281432	1.37235	1.60392	0.633097	1.05914	0.353926	2.22045e-16	0.476897	1.50625	0.0959089	0.0387497	2.57997e-05
CP61	4	0.92859	0.866985	0.984571	0.462752	1.21091	0.932466	1.24864	2.22045e-16	0.189157	0.215673	0.795974	2.22045e-16	0.0414684	0.71843	0.000485331	0.526382	1.64804	1.39965	0.916928	1.34579	0.328906	2.22045e-16	0.249534	1.37575	0.000183949	0.256453	0.011856
CP62	4	0.876417	0.703679	0.908486	0.00802644	0.879803	1.35463	1.16487	0.178659	0.628412	0.0325265	1.39935	0.905049	0.847866	0.000338299	0.28591	0.482099	0.950102	1.64022	0.283204	0.754153	2.22045e-16	0.45699	0.297201	1.28354	0.0685091	0.0387243	0.11794
CP63	4	0.560297	0.710094	0.915076	0.365994	0.277722	2.22045e-16	1.65142	0.264208	3.73698e-09	0.0956906	0.603652	0.165085	1.25529	2.22045e-16	0.000432745	0.321287	1.16941	0.981856	1.06134	1.27176	0.132247	2.22045e-16	0.23111	1.21089	0.402322	0.548048	4.7656e-13
CP69	4	0.949903	0.708287	0.85693	0.303585	0.473276	1.39207	1.54837	0.0506552	0.0435496	0.0199012	1.08166	0.765074	1.10567	0.185946	0.000634289	0.485969	1.14427	1.09453	0.602323	0.557942	2.22045e-16	0.267946	0.297007	1.21319	0.305017	0.372385	0.0771325
CP72	4	0.745742	0.80228	0.947078	0.280553	1.18804	0.726142	0.810828	0.260635	0.20133	0.143595	1.73036	0.0505136	0.219085	0.691129	0.592953	0.287114	1.4284	1.34211	0.080158	1.4101	0.449452	0.357134	0.397812	1.16753	0.0993799	0.2537	0.0620895
CP74	4	0.814066	0.770649	0.927337	0.187688	0.791837	1.15127	1.23169	0.0513218	0.894425	1.19542e-07	1.04029	0.390721	0.879013	0.339638	3.15759e-05	0.490165	0.764017	1.72939	0.749584	1.11495	0.00948874	0.285074	0.595673	1.25127	0.0772597	0.157119	2.22045e-16
CP82	4	0.815213	0.803342	0.98078	0.00209758	0.461693	1.62721	1.42226	0.201212	0.592008	0.0441337	0.71365	0.570171	1.09649	0.0864024	0.0126408	0.161751	1.10519	1.4247	1.08796	1.19836	0.246365	0.12525	0.438555	1.43074	0.041196	0.289872	0.00143705
CP84	4	0.687032	0.933293	0.89308	2.52891e-06	0.491767	1.68242	1.44398	0.344933	0.303531	0.273396	0.0814658	0.435202	0.553699	0.187832	0.219077	2.7238e-13	1.31405	1.34724	1.07968	1.35732	0.719243	0.0167051	0.223211	1.37416	0.000425077	0.074268	0.631166
CP85	4	0.673523	0.947436	0.186447	0.10931	0.000404473	1.08648	1.36488	0.200608	0.290258	2.22045e-16	0.170999	0.232952	0.0875399	0.000148898	0.000941596	0.438092	1.38054	1.49419	0.561371	1.13497	1.80655	0.719807	0.272812	0.693083	2.22045e-16	0.298108	1.12081
CP87	4	0.907173	0.961963	0.874176	0.0137386	0.451126	1.41108	1.75111	0.196902	2.17568e-07	0.0916316	0.804466	0.00200902	0.377613	0.090351	0.0039287	0.11315	1.37003	1.44355	1.02056	1.7453	0.988091	0.26601	0.0425255	1.3537	0.201176	0.10731	4.15729e-11
CP90	4	0.79711	0.952022	0.920842	0.543675	0.657055	0.911143	1.47487	0.185677	0.113539	0.133703	0.260871	0.335155	0.774409	0.528439	0.221512	0.36478	1.4363	1.24652	0.927671	0.950961	0.31741	0.332664	0.0547172	1.34446	0.130892	0.327553	0.554865
CP92	4	0.850139	0.946249	0.85605	3.61515e-06	0.437564	1.30942	1.22776	0.639546	7.76662e-06	0.0604914	1.08926	0.0309893	0.883564	0.196762	2.57745e-05	0.00594106	1.51455	1.60614	0.42872	1.95401	0.568773	2.70991e-14	0.30746	1.0417	0.197558	0.0600523	0.166352
CP93	4	0.836241	0.818604	0.815687	0.44549	0.453957	0.933597	1.3095	0.324086	0.208849	0.0235556	0.43427	0.538	1.19192	0.144382	0.422385	0.0844059	1.19236	1.41987	0.995824	0.827246	0.0718665	0.774652	7.78934e-06	1.45768	0.312738	0.277519	0.302633
CP11	5	0.864422	0.577556	0.499325	0.580175	0.463625	1.18083	1.13202	0.508949	3.69178e-06	0.249473	1.13942	1.18781	1.30335	0.088343	0.122679	0.0137111	1.42785	1.05182	0.232232	2.48752e-15	4.28561e-14	0.397182	0.382525	1.45844	0.391731	0.476368	0.254791
CP116	5	0.950112	0.803114	0.780558	1.31475e-06	0.806734	0.992019	1.3109	0.283399	0.139399	0.111509	1.12731	0.727954	0.965553	6.37378e-07	0.0227973	0.363028	1.16738	1.37878	0.434823	1.03329	2.22045e-16	0.869054	0.464938	1.1899	0.416639	0.310246	0.28408
CP123	5	0.83855	0.681101	0.907998	0.713248	0.992984	1.16234	1.20027	0.0813886	0.00143215	0.811882	1.11959	0.171711	0.572189	0.221177	0.104308	0.173611	2.25724	0.344663	0.301194	0.678726	0.0455615	0.0198052	2.35985e-05	1.68868	0.156278	0.340527	0.0590953
CP129	5	0.468267	0.854087	0.908119	0.359049	2.22045e-16	2.22045e-16	1.59546	0.230903	0.355334	0.00353079	0.765504	0.829714	2.22045e-16	2.22045e-16	0.036365	0.0523201	1.23565	1.50646	0.812544	0.573445	2.22045e-16	2.22045e-16	0.092522	1.54618	0.0645546	0.0965996	0.195989
CP13	5	0.809421	0.697429	0.736722	0.344906	0.299826	1.1339	1.20375	0.383462	0.125324	0.131855	0.44723	0.785776	1.12911	0.326265	0.395592	0.019183	1.08438	1.0924	0.578353	0.517476	0.0543968	0.373309	0.142101	1.72622	0.325024	0.26536	0.743338
CP133	5	0.953984	0.85341	0.964875	0.493625	1.14203	1.2713	1.2248	0.00149702	0.2223	0.268992	1.42816	0.00902589	0.446809	0.19557	0.00953338	0.6987	1.45182	1.21373	0.160746	1.39909	0.0324541	0.0423291	0.284028	1.19741	0.0163193	0.161361	0.0982015
CP14	5	0.853108	0.321855	0.786252	0.38533	2.22045e-16	0.000331297	7.83208e-05	0.709126	1.30878	1.71144	0.134648	0.845032	2.22045e-16	1.08325	1.22729	0.0377779	0.459138	0.00833797	1.52156	0.515101	2.22045e-16	0.564896	0.394718	1.27958	0.161821	0.281641	2.22045e-16
CP140	5	0.701515	0.327362	0.914386	0.968143	2.22045e-16	2.22045e-16	0.441177	0.276104	1.00589	0.808639	0.000100798	0.142269	2.22045e-16	2.22045e-16	1.04342	0.107055	0.668019	0.654	1.55198	0.663111	2.22045e-16	2.22045e-16	0.2592	1.63543	0.00104622	0.223119	0.167119
CP141	5	0.907712	0.139298	0.85599	0.394954	2.22045e-16	2.22045e-16	0.122935	0.981843	1.12909	1.25835	0.197807	0.173802	2.22045e-16	2.22045e-16	1.25271	0.044256	0.494772	0.429978	1.34876	1.14956	2.22045e-16	2.22045e-16	0.401818	0.711326	0.0128044	0.00703574	0.249204
CP144	5	0.788522	0.809703	0.903526	0.910165	1.39224	0.906694	0.971023	2.09792e-08	0.336604	0.0292174	1.05999	0.000895143	8.34675e-14	0.655353	0.507753	0.527022	1.28072	1.28342	0.502714	0.902594	0.376981	2.22045e-16	0.000602701	1.41653	0.135141	0.600129	0.2942
CP159	5	0.364115	0.824409	0.234141	0.659886	0.795069	0.955043	3.91828e-05	0.736825	0.0830768	0.0383333	1.54558	0.454632	0.952232	0.363138	0.215361	5.55391e-11	1.29383	1.65838	0.0180592	0.5178	2.14409e-07	0.308192	1.71462	0.883226	0.416301	0.161175	0.188957
CP16	5	0.848385	0.965152	0.679219	6.8641e-05	0.612572	1.64455	1.47074	0.220043	0.0320313	0.0921122	0.347679	3.42421e-15	0.00983158	0.000128797	0.128863	0.272975	1.84043	1.63164	0.443545	1.45991	1.02001	2.22045e-16	0.109423	0.966191	0.155718	0.213547	0.880245
CP160	5	0.262299	0.559622	0.87513	0.122521	2.22045e-16	2.22045e-16	0.544363	0.122519	2.22045e-16	2.16611	0.552974	2.22045e-16	2.22045e-16	2.22045e-16	0.445736	0.139209	1.87306	2.22045e-16	0.791485	1.31333	2.22045e-16	2.22045e-16	0.646877	1.16716	7.89098e-15	2.22045e-16	0.459601
CP161	5	0.755285	0.544405	0.879678	0.3002	0.576312	1.11696	0.968536	0.353997	0.607536	0.434594	0.528755	0.833303	1.0951	0.348923	0.4615	0.0651303	0.775658	1.03964	0.877956	0.615964	0.0142287	0.217743	0.286348	1.47442	0.288491	0.206442	0.282085
CP163	5	0.893876	0.653556	0.684274	0.332863	0.347993	1.16573	1.51001	0.122323	0.0814086	0.179134	0.743149	0.432557	1.29085	0.403046	0.236596	0.807424	1.40226	1.2342	0.149253	1.03968	2.86888e-06	0.17366	0.0145985	0.866812	0.163214	0.236768	0.926588
CP167	5	0.910174	0.751338	0.445252	2.22045e-16	0.577307	1.35954	1.44241	0.20442	0.202261	0.0170678	0.635931	2.22045e-16	1.02541	0.333189	0.0968061	0.0382691	0.765599	1.1353	0.673205	2.22045e-16	1.06569e-12	0.188361	0.377246	1.52941	0.795701	0.303306	0.423338
CP168	5	0.849197	0.871522	0.960675	0.41355	1.51605	1.01085	1.2512	0.0486225	2.43338e-10	0.477705	0.754866	0.000662097	0.0223446	0.207622	0.128082	0.557855	1.61633	1.04009	0.833587	1.53504	0.187979	0.418446	0.133873	1.37155	0.0125369	0.201154	0.132076
CP17	5	0.54225	0.883734	0.817942	1.11751	1.63983	0.856984	0.384654	0.00970237	1.8444e-05	0.248053	1.48653	0.0224295	2.22045e-16	0.24944	0.706462	0.170928	1.49683	1.39081	0.397985	0.604723	0.17936	0.495298	0.560966	1.45469	0.34052	0.230363	2.22045e-16
CP172	5	0.984361	0.298684	0.904983	0.111844	0.794946	1.02467	1.43658	0.039728	2.22045e-16	0.00843051	0.894516	0.718222	0.967241	0.230502	0.000153068	0.309784	2.22045e-16	1.39735	0.833578	0.839276	2.22045e-16	0.507	0.369383	1.39737	2.22045e-16	0.215056	0.024781
CP175	5	0.865133	0.561321	0.521415	0.140253	0.287578	1.03011	1.50429	0.282806	2.22045e-16	0.0319478	0.612105	1.34427	1.33149	1.68058e-11	0.150574	0.232699	1.23876	1.21098	0.877221	0.0893219	2.22045e-16	0.834612	9.51254e-14	1.6031	0.385262	0.397931	0.161086
CP178	5	0.370893	0.937699	0.444137	0.910897	1.24598	0.623078	4.48725e-06	0.0996972	0.291588	3.76933e-05	1.49713	0.173437	2.00758e-07	2.22045e-16	0.465985	0.0758307	1.68235	1.88612	0.30136	0.471597	0.395286	0.997069	1.10288	1.20711	0.00102648	0.156189	4.7265e-16
CP185	5	0.906258	0.587046	0.594106	1.33268	3.51389e-12	7.60957e-09	0.0786727	1.2026	0.918971	1.0052	0.336588	0.264614	0.0596901	1.0614	1.26415	0.481955	0.190262	2.22045e-16	0.427941	0.129387	1.94996	0.669785	0.254244	7.5126e-07	0.690624	0.839888	1.07038
CP186	5	0.910374	0.97982	0.83289	1.00029	1.18894	1.24703	1.37629	0.115121	1.52713e-05	0.0738041	1.07133	0.386887	0.550988	0.313276	0.260983	0.000143055	1.43872	1.56984	0.611328	0.389859	0.0266939	0.137966	0.000364323	1.68862	0.208778	0.17904	0.0520724
CP188	5	0.828514	0.889412	0.893914	0.660282	0.643604	1.2888	1.40536	0.320183	0.225203	1.06508e-05	0.410481	0.29381	1.03562	0.172022	0.199966	0.000206081	1.23483	1.37407	0.852235	0.903041	0.00249324	0.203552	8.56389e-05	1.73973	0.177896	0.312356	0.544638
CP191	5	0.799642	0.761043	0.814851	0.445263	0.795126	0.88602	1.33061	0.127679	0.152717	0.126165	0.177455	0.729466	1.00139	0.398394	0.235987	0.027184	1.22916	1.19379	1.29458	0.561642	1.46574e-13	0.50072	0.232209	1.80727	0.265471	0.293207	0.251034
CP2	5	0.304236	0.617497	0.915063	0.485645	1.31263	0.358342	0.409399	0.00334122	0.0301755	1.02967	1.15831	4.39339e-06	0.189614	0.722687	0.966513	0.282389	1.75729	0.707171	0.466355	1.20741	0.26499	0.696962	0.45008	1.49437	0.0297108	0.000797353	0.145863
CP20	5	0.686463	0.701558	0.812962	0.321835	0.186277	0.767076	1.72846	0.000391292	0.359023	0.00504456	0.251452	0.787228	1.27007	0.447999	0.00984341	0.19025	1.09721	1.33289	1.08913	0.569985	3.76374e-10	0.627594	0.3361	1.77631	2.665e-06	0.032803	0.175028
CP23	5	0.252302	0.933846	0.30096	0.701215	1.85946	0.409965	0.212124	0.573966	2.22045e-16	0.341648	0.805583	0.0403759	5.76164e-05	2.22338e-11	0.0380421	0.110642	1.30699	1.62955	1.08853	0.871103	0.0379266	1.22354	1.38877	0.928045	0.520541	2.22045e-16	4.38305e-06
CP45	5	0.716899	0.853684	0.94079	0.796947	1.62821	1.04086	0.614055	2.22045e-16	7.01065e-09	0.227657	1.33814	2.22045e-16	0.0654704	0.527862	0.687233	0.368284	1.43174	1.40544	0.43783	1.05614	0.103235	0.209333	0.542133	1.78297	0.269497	2.22045e-16	4.30311e-14
CP54	5	0.931536	0.723526	0.776859	0.384815	0.920261	1.02019	1.84573	0.0176045	0.141132	2.22045e-16	0.79729	2.22045e-16	0.101932	0.954701	2.22045e-16	0.513933	1.2036	1.29719	1.20006	1.23649	0.965775	2.22045e-16	0.0887775	0.966309	0.309172	0.399955	0.123371
CP55	5	0.852645	0.754969	0.298029	0.361611	0.225092	0.170626	0.169854	0.763164	1.29201	1.38244	0.143912	1.06747	1.11358	1.2135	1.21897	0.649435	0.287227	0.124822	0.022486	0.207399	0.451474	0.151322	0.0906132	0.0299773	0.11071	0.214126	2.15472
CP57	5	0.567726	0.588703	0.921631	1.06206e-08	0.382812	1.24331	1.42401	0.780537	0.497359	0.494005	0.422191	0.377313	1.14019	0.50941	0.187746	6.7657e-09	0.889436	0.863061	1.08162	1.49021	0.231737	8.99264e-07	0.127338	1.10117	0.272635	0.378456	0.25623
CP60	5	0.389687	0.601227	0.599574	1.08807	2.01112	0.62156	0.498694	0.0035501	0.151733	0.349217	0.668572	0.18794	4.23628e-05	0.798514	0.903515	0.452361	1.35317	1.19297	0.000161415	0.606307	9.22702e-10	0.105647	0.152024	1.3594	2.47851e-15	0.05105	1.24795
CP66	5	0.797663	0.870349	0.978384	0.479206	1.74368	0.976716	0.91937	0.104315	0.0285829	0.0420121	0.850744	9.92552e-06	0.0622999	0.602428	0.59159	0.142439	1.59012	1.21488	0.727805	1.23059	0.0465832	0.145168	0.210741	1.53577	0.000415985	0.379646	0.176647
CP7	5	0.287762	0.379642	0.835977	0.298606	0.0739215	0.0271213	0.155173	7.69504e-13	0.126654	0.0734885	2.73221	2.22045e-16	1.2661	0.887471	0.720655	0.674562	1.18104	0.948303	0.0553065	1.6124	0.0355203	0.436055	0.680864	1.01338	0.00458852	0.219594	0.00667327
CP71	5	0.99083	0.97856	0.988626	0.280639	0.993955	1.38744	1.63719	1.67324e-05	0.0978061	0.070957	1.01916	0.0734446	0.445535	0.215188	2.22045e-16	0.38203	1.49473	1.54861	0.704964	1.37881	0.298975	0.0455888	0.0826261	1.3717	0.000460585	0.0457573	0.0189673
CP73	5	0.796388	0.76754	0.617948	0.0363211	0.38749	1.13821	1.82495	0.063248	0.195841	8.8342e-06	0.246698	0.590206	1.3509	0.489235	0.000725916	0.564903	1.31087	1.70506	0.448028	1.40619	0.208824	0.172547	0.0146177	0.958016	0.153037	0.255402	1.30141
CP8	5	0.904642	0.692223	0.905165	0.517553	0.468797	1.00452	1.39609	0.128432	0.00162828	0.173054	1.30924	0.580902	1.38182	0.41363	0.0196226	0.00186711	1.63014	1.15891	0.00863048	0.751254	5.64611e-06	0.0620661	4.84045e-06	1.76167	0.157567	0.433254	0.05868
CP97	5	0.775428	0.918161	0.787756	0.411114	1.32512	0.749503	1.17857	0.112711	0.238699	0.220975	0.394144	0.472826	0.430694	0.196356	0.182404	0.373399	1.14875	1.25542	1.03357	0.823491	8.16358e-10	0.752216	0.329875	1.20353	0.391533	0.359992	0.356764
CP104	6	0.804886	0.783181	0.903536	0.462828	0.319935	1.09948	1.543	0.0674627	0.319257	0.00201994	0.445171	0.647781	1.10681	0.541966	0.0256287	0.391783	1.1145	1.31346	0.895963	0.654019	0.111992	0.0849218	0.394055	1.65442	0.0445609	0.190035	0.19773
CP106	6	0.935705	0.77121	0.860608	0.172598	0.658982	1.55028	1.71955	1.50205e-05	0.205479	0.0189816	0.784798	0.891807	1.03829	0.0334274	2.30873e-06	0.400528	1.16664	1.44946	0.690004	0.611794	2.22045e-16	0.358247	0.222159	1.58135	0.186408	0.0884844	0.351578
CP112	6	0.0265219	0.553644	0.838981	0.826907	1.76147	1.62358e-06	0.100157	0.317015	0.458621	0.637544	0.995096	6.09534e-07	3.81092e-05	1.06997	0.87594	0.213686	1.20204	0.980258	0.657054	0.943114	0.0195132	0.583771	0.708599	1.31406	2.22045e-16	0.0334103	0.000504118
CP115	6	0.190392	0.879701	0.747063	0.0559844	0.96587	2.22045e-16	1.21601	1.089	2.33796e-12	0.263952	3.96925e-09	0.133211	0.55585	2.22045e-16	0.141824	2.22045e-16	1.30906	1.28834	1.35081	1.89376	2.22045e-16	2.22045e-16	0.451886	0.736621	0.318963	2.76551e-12	0.372103
CP119	6	0.515167	0.93674	0.281381	0.328403	0.000644643	1.25022	1.17293	0.987763	0.244855	3.53972e-16	0.547139	2.22045e-16	0.344699	0.175506	0.319441	0.109704	1.40963	1.30187	1.10443	1.31779	1.78807	0.32916	0.145186	0.447338	2.22045e-16	0.628602	0.266503
CP120	6	0.36501	0.470714	0.902663	1.06519	1.43622	0.696522	0.549697	7.67045e-06	0.148505	0.108801	0.0240457	2.22045e-16	0.283818	0.839363	1.04937	0.520341	0.970548	1.13953	1.46414	1.04669	2.22045e-16	0.0662681	3.43824e-15	1.54768	0.585516	0.372764	0.0337798
CP124	6	0.274643	0.554894	0.783119	0.147714	2.22045e-16	2.22045e-16	0.376082	0.101177	0.283206	0.185763	2.18565	1.03594	2.22045e-16	2.22045e-16	0.884516	0.0279691	1.08436	1.21248	0.0727621	0.20433	2.22045e-16	2.22045e-16	0.239427	1.86921	0.091456	0.0401333	0.0365531
CP125	6	0.612136	0.859198	0.858142	0.154601	2.22045e-16	0.91447	1.32366	0.327684	0.107983	0.16658	0.0888426	0.170733	2.22045e-16	0.799373	0.284621	0.117543	1.53672	1.26413	0.870279	1.45163	2.22045e-16	0.0118031	0.0808801	1.33113	0.0841523	0.345259	0.828324
CP138	6	0.494685	0.936285	0.966743	0.496326	2.22045e-16	2.22045e-16	1.60749	0.277853	0.00149415	0.109625	0.768701	0.276217	2.22045e-16	2.22045e-16	0.0684404	0.0971072	1.50598	1.43277	1.06862	0.914634	2.22045e-16	2.22045e-16	0.19197	1.37835	0.208661	0.237862	6.87508e-06
CP143	6	0.28936	0.882228	0.884093	0.381083	2.22045e-16	2.22045e-16	0.794165	0.314645	0.00401092	0.477729	1.24447	0.493199	2.22045e-16	2.22045e-16	0.0739625	0.15844	1.8075	1.03573	0.356684	0.871884	2.22045e-16	2.22045e-16	0.712771	1.4071	0.107599	0.292149	9.70772e-06
CP148	6	0.388509	0.837365	0.92754	0.293612	2.22045e-16	2.22045e-16	1.19219	0.179749	0.366333	0.359384	1.4898	0.703635	2.22045e-16	2.22045e-16	0.217105	0.158174	1.20623	1.21226	0.217824	0.690285	2.22045e-16	2.22045e-16	0.332664	1.54642	0.0895755	0.08598	0.0869201
CP149	6	0.599406	0.708446	0.923702	0.226759	2.22045e-16	0.543762	1.2131	0.610155	6.27675e-12	2.22045e-16	0.496565	0.561469	1.09832	0.970489	0.47594	1.26927e-10	1.40535	1.07823	0.995658	1.10546	0.555871	0.00372466	4.88271e-09	1.75112	3.68516e-06	0.620955	1.00576e-05
CP150	6	0.0237857	0.340663	0.924911	0.179004	0.165155	0.0614671	1.51395	0.20242	0.687167	0.939656	1.85091e-14	0.514864	1.15565	1.14308	0.000179206	0.24287	0.926751	0.822362	1.4497	1.13816	0.305434	0.366715	0.6862	1.46965	0.000749057	1.37689e-06	0.0302562
CP151	6	0.295686	0.925054	0.945981	0.483653	2.22045e-16	2.22045e-16	1.11786	0.435937	0.42675	3.70027e-12	0.758794	0.0060074	2.22045e-16	2.22045e-16	0.00316876	0.116804	1.10169	1.73642	0.932897	1.20904	2.22045e-16	2.22045e-16	0.514971	1.26986	0.200707	0.139846	5.26676e-08
CP38	6	0.84796	0.75413	0.946893	0.148534	0.268696	1.25391	1.63122	0.195106	0.159836	0.0377139	0.585384	0.72435	1.30869	0.465562	0.107071	0.00929012	1.30066	1.30519	1.0193	0.869602	0.0728526	0.0689929	0.131865	1.81895	0.095439	0.292955	0.00778078
CP40	6	0.873777	0.91377	0.976048	0.23521	0.336914	1.49581	1.18236	0.220261	0.0543865	0.00693071	0.641477	0.102059	1.07428	0.30011	0.11357	0.0348169	1.44444	1.50339	0.879845	1.59187	0.154712	0.00783406	0.560438	1.76868	0.0755586	0.0743178	0.196878
CP47	6	0.951953	0.878359	0.917408	0.449396	0.773421	1.19447	1.64979	0.0757095	0.0538246	0.0288934	0.748955	0.400498	0.993658	0.0440009	1.06381e-06	0.142502	1.32014	1.29574	0.970306	0.900189	9.0435e-08	0.499052	0.0536954	1.55311	0.169823	0.242852	3.74325e-08
CP52	6	0.49319	0.279421	0.936647	2.22045e-16	0.161356	1.16915	1.29498	0.282823	1.03946	0.573227	0.913867	1.16897	1.47819	0.113157	9.15199e-08	2.22045e-16	0.486569	1.03867	0.875456	0.837267	0.417092	0.321404	0.344012	1.42574	2.22045e-16	1.88963e-10	0.000986019
CP88	6	0.860434	0.878862	0.981241	0.0328357	0.571853	1.50063	1.34608	0.342743	0.288317	2.22945e-06	0.556329	0.411098	1.14772	0.0728718	0.0731418	0.0978832	1.35975	1.6477	1.10361	1.39406	6.67239e-15	0.000297845	0.224304	1.34146	0.00398867	0.0560165	0.0612871
CP95	6	0.78895	0.620915	0.907183	0.242858	0.634221	1.54749	1.51121	0.0946009	0.519107	0.464334	0.481695	0.784134	0.909761	0.0664794	0.00492727	0.339368	0.940299	0.847926	0.933227	0.709217	9.72457e-07	0.0841385	0.270252	1.67999	0.0619431	0.30662	0.247142

## Sheet: SortedActivations
ID	Gait pattern	Stance phase synergy
CP105	1	0.749829	0.873621	1.02094	1.1729	1.30821	1.4091	1.46678	1.48208	1.46174	1.41377	1.34567	1.26499	1.18014	1.09962	1.03064	0.978006	0.943675	0.927119	0.925649	0.934723	0.948627	0.961955	0.9712	0.975568	0.976607	0.977064	0.979623	0.985233	0.991722	0.999539	1.00507	1.00416	0.99353	0.971411	0.937393	0.891717	0.831775	0.756251	0.669472	0.573631	0.472478	0.371035	0.274974	0.189771	0.119693	0.0670043	0.0316664	8.19767e-09
CP111	1	0.972036	1.06892	1.18919	1.31732	1.43812	1.54068	1.61967	1.6727	1.69661	1.68692	1.64134	1.56335	1.46287	1.35354	1.24801	1.15325	1.06627	0.993939	0.935198	0.892132	0.869362	0.870812	0.895397	0.934578	0.973518	0.995511	0.9877	0.9454	0.873124	0.782165	0.686271	0.597224	0.521992	0.462201	0.412289	0.367799	0.321091	0.265243	0.197804	0.121699	0.0439862	2.22045e-16	2.22045e-16	2.22045e-16	2.22045e-16	2.22045e-16	2.22045e-16	2.22045e-16
CP113	1	1.16557	1.66358	2.2071	2.7157	3.10131	3.29155	3.25168	2.99311	2.56867	2.05619	1.53764	1.06891	0.705915	0.464294	0.329015	0.269322	0.249777	0.231781	0.204646	0.163253	0.11179	0.0592858	0.0148072	1.97615e-07	9.33967e-13	7.73365e-14	3.15145e-11	2.0947e-06	0.00574652	0.0204019	0.0319957	0.0388447	0.0399263	0.0349934	0.0247779	0.0106219	8.86814e-06	2.13896e-15	2.22045e-16	2.22045e-16	2.22045e-16	2.22045e-16	2.22045e-16	2.22045e-16	2.22045e-16	2.22045e-16	2.22045e-16	2.28686e-09
CP127	1	1.93277	1.8712	1.76999	1.63644	1.48145	1.31867	1.16306	1.02929	0.930238	0.875774	0.872247	0.9217	1.02053	1.15814	1.31689	1.47424	1.60716	1.69674	1.73152	1.70867	1.63332	1.51683	1.37524	1.22684	1.08966	0.978419	0.901455	0.858737	0.84209	0.837909	0.831101	0.808689	0.762371	0.689734	0.59412	0.483361	0.367663	0.257399	0.161324	0.0854365	0.0324725	4.51256e-16	2.22045e-16	2.22045e-16	2.52442e-10	0.0385883	0.069286	0.105548
CP157	1	1.14861	0.966565	0.919967	0.989245	1.11568	1.2342	1.29414	1.27012	1.16838	1.02386	0.88398	0.784717	0.734579	0.717848	0.711113	0.6997	0.686753	0.691614	0.735023	0.820251	0.925573	1.01417	1.05422	1.03322	0.957096	0.843091	0.717437	0.613063	0.559262	0.568899	0.63216	0.720417	0.798259	0.83928	0.834984	0.791128	0.718239	0.62832	0.537689	0.463464	0.413979	0.384591	0.364891	0.349297	0.340392	0.343023	0.351454	0.344088
CP162	1	0.802639	0.978552	1.16226	1.33394	1.48567	1.61921	1.73082	1.79822	1.78969	1.68758	1.50218	1.26797	1.02975	0.826365	0.681989	0.606442	0.597163	0.639774	0.709895	0.777558	0.815486	0.809436	0.764119	0.699223	0.638106	0.597045	0.580693	0.584335	0.599476	0.617768	0.633297	0.64357	0.64713	0.639872	0.616064	0.573776	0.518186	0.459515	0.408095	0.37045	0.347855	0.336173	0.326763	0.31053	0.28403	0.252643	0.228513	0.224393
CP164	1	1.53751	1.55909	1.51556	1.41147	1.26346	1.09729	0.942468	0.822779	0.74704	0.708846	0.69258	0.682387	0.669329	0.655536	0.651091	0.665077	0.697794	0.739409	0.774365	0.789896	0.783191	0.761801	0.738065	0.720991	0.712058	0.705186	0.689509	0.655084	0.59998	0.534016	0.477127	0.451663	0.470987	0.531747	0.61371	0.689682	0.737761	0.748755	0.722584	0.681671	0.627549	0.574135	0.530028	0.501543	0.491437	0.497498	0.513732	0.535122
CP169	1	0.689513	0.740942	0.874638	1.10162	1.39133	1.68828	1.93897	2.10333	2.15517	2.08965	1.93501	1.71808	1.51769	1.38452	1.33201	1.33843	1.35187	1.35123	1.31009	1.22056	1.0869	0.944364	0.817059	0.721505	0.666504	0.653621	0.673684	0.706253	0.728404	0.726855	0.704313	0.675712	0.654936	0.648228	0.64943	0.642243	0.608538	0.539139	0.439979	0.332233	0.242923	0.189294	0.168404	0.159205	0.135643	0.0825295	0.00170899	2.22045e-16
CP171	1	1.29217	1.28961	1.24358	1.16488	1.06193	0.936946	0.790534	0.629993	0.47193	0.3374	0.244925	0.204433	0.212838	0.254092	0.304568	0.342162	0.354275	0.340578	0.310473	0.277459	0.25343	0.24551	0.255495	0.281272	0.318189	0.358574	0.390963	0.402275	0.383855	0.337637	0.27619	0.216367	0.17156	0.146978	0.139659	0.141793	0.144961	0.143677	0.137672	0.1324	0.136862	0.158588	0.197931	0.245814	0.286569	0.304839	0.292777	0.252791
CP177	1	1.20457	1.24105	1.24725	1.21546	1.15326	1.07281	0.985225	0.900496	0.825314	0.75825	0.688966	0.605444	0.505793	0.40374	0.322775	0.284358	0.297988	0.35757	0.445795	0.544076	0.641423	0.735553	0.82758	0.914817	0.984634	1.01604	0.99236	0.914646	0.802543	0.684647	0.587071	0.525664	0.502632	0.507176	0.520665	0.526348	0.517266	0.495611	0.465782	0.428742	0.38165	0.322225	0.253121	0.182002	0.118584	0.070774	0.0416286	0.0288253
CP180	1	0.336977	0.381803	0.431452	0.480443	0.510021	0.501325	0.452191	0.388606	0.353175	0.377288	0.459629	0.565527	0.643857	0.652907	0.58371	0.464913	0.345927	0.270027	0.253039	0.28005	0.32343	0.350749	0.3635	0.372916	0.3823	0.392369	0.397978	0.391901	0.373887	0.353107	0.346135	0.369822	0.442737	0.56051	0.696599	0.812594	0.877314	0.883117	0.849112	0.809343	0.795685	0.825825	0.900249	1.00687	1.12583	1.23234	1.30347	1.33103
CP181	1	1.77082	1.82093	1.78159	1.66198	1.4946	1.33202	1.22872	1.21426	1.2797	1.38365	1.47345	1.50926	1.47653	1.38427	1.26119	1.14729	1.08237	1.09148	1.17002	1.28198	1.37708	1.41216	1.36755	1.25321	1.10371	0.96052	0.855795	0.802069	0.787484	0.784555	0.770987	0.744205	0.71667	0.69736	0.680002	0.652003	0.612959	0.578361	0.563542	0.568962	0.58314	0.595422	0.602067	0.603543	0.598382	0.577366	0.525478	0.436181
CP183	1	1.15736	1.14363	1.13796	1.13675	1.13373	1.11994	1.082	1.00563	0.88932	0.759061	0.664745	0.655259	0.749517	0.922749	1.11746	1.27063	1.33936	1.31412	1.21757	1.09146	0.97909	0.911474	0.899796	0.933343	0.984702	1.02269	1.03109	0.991595	0.909657	0.82054	0.738576	0.673828	0.619228	0.55701	0.473933	0.372759	0.270678	0.187873	0.136078	0.113762	0.108876	0.10585	0.0928022	0.0662742	0.0317089	2.22736e-16	2.22045e-16	2.22045e-16
CP184	1	0.935943	0.967742	1.02061	1.08267	1.14408	1.20461	1.27223	1.35142	1.43279	1.4943	1.50234	1.44124	1.31324	1.14218	0.979345	0.860686	0.802876	0.798004	0.822906	0.85313	0.875829	0.894285	0.92043	0.961147	1.00987	1.05181	1.07707	1.08732	1.09315	1.10742	1.13717	1.17919	1.22038	1.24352	1.23614	1.19743	1.13758	1.07133	1.01077	0.963147	0.930943	0.914912	0.91395	0.916091	0.915514	0.888611	0.827588	0.733443
CP187	1	2.04139	1.92399	1.79461	1.65169	1.49141	1.3133	1.12388	0.935828	0.763371	0.61705	0.5006	0.410946	0.340599	0.28144	0.228538	0.182295	0.148061	0.133649	0.145885	0.187262	0.25376	0.334775	0.415453	0.480816	0.520062	0.529026	0.50974	0.468208	0.411812	0.347454	0.280617	0.215009	0.152597	0.0940219	0.0393376	4.44611e-16	2.22045e-16	2.22045e-16	2.22045e-16	2.22045e-16	2.22045e-16	2.22045e-16	2.22045e-16	2.22045e-16	2.22045e-16	2.22045e-16	2.22045e-16	2.22045e-16
CP27	1	1.15414	1.17152	1.14347	1.07175	0.966987	0.847237	0.733422	0.643501	0.587919	0.567882	0.576507	0.602	0.631622	0.654837	0.664702	0.658148	0.635919	0.602142	0.563254	0.526412	0.497976	0.482102	0.479628	0.487882	0.501538	0.51453	0.522054	0.52147	0.512142	0.494719	0.469917	0.437457	0.396302	0.34601	0.288199	0.227248	0.169765	0.122586	0.0902666	0.0735629	0.0695076	0.0726589	0.0770213	0.0781341	0.0745756	0.0682822	0.0636028	0.0655696
CP29	1	0.320421	0.291686	0.281109	0.280482	0.285249	0.298693	0.329884	0.389086	0.481491	0.602707	0.736883	0.859578	0.944556	0.972395	0.938307	0.854221	0.745711	0.642725	0.569582	0.537988	0.544656	0.574901	0.609228	0.631004	0.631479	0.610484	0.573937	0.529773	0.485276	0.446057	0.416183	0.398469	0.394452	0.404911	0.430291	0.470988	0.526391	0.593663	0.666769	0.737195	0.79597	0.835888	0.853347	0.849077	0.827746	0.795104	0.754992	0.707882
CP31	1	1.29156	1.21829	1.15546	1.08518	0.995958	0.892771	0.795708	0.730031	0.715315	0.759454	0.858843	1.00156	1.16879	1.33554	1.47241	1.55156	1.55584	1.4866	1.36254	1.21223	1.06455	0.941557	0.855079	0.806962	0.790934	0.795245	0.805655	0.80935	0.799381	0.777125	0.751121	0.732614	0.729607	0.742363	0.762131	0.773961	0.762318	0.716911	0.635925	0.526703	0.403757	0.284773	0.185886	0.118231	0.0862753	0.0874233	0.112871	0.149576
CP33	1	1.81009	1.91141	1.98376	2.01987	2.01643	1.97486	1.90118	1.80442	1.6937	1.57597	1.45549	1.33511	1.21802	1.10897	1.01432	0.940896	0.89404	0.875472	0.881949	0.905542	0.935602	0.961633	0.975861	0.974307	0.956494	0.924579	0.882273	0.833591	0.781676	0.728167	0.673307	0.616561	0.55829	0.494798	0.431022	0.370525	0.316824	0.270198	0.234449	0.210717	0.198308	0.195484	0.20014	0.210556	0.225876	0.246091	0.271422	0.29833
CP37	1	0.563942	0.67146	0.793231	0.914855	1.02245	1.10253	1.14385	1.14001	1.09149	1.00602	0.897132	0.781262	0.675376	0.594254	0.546054	0.528879	0.53196	0.541672	0.548658	0.552448	0.559582	0.576076	0.601597	0.630373	0.655717	0.673832	0.684683	0.689602	0.687887	0.67529	0.645281	0.59227	0.515561	0.422299	0.326182	0.24336	0.189092	0.174792	0.204114	0.268941	0.348784	0.417197	0.454849	0.450709	0.405759	0.331948	0.246112	0.174545
CP39	1	1.0056	1.45707	1.93531	2.36388	2.63521	2.73909	2.68738	2.48515	2.18775	1.88987	1.64221	1.46155	1.33515	1.23486	1.13276	1.01236	0.872719	0.726401	0.592873	0.490881	0.432561	0.420668	0.448501	0.502533	0.566126	0.623449	0.662487	0.676777	0.665699	0.633829	0.58947	0.542157	0.498677	0.456126	0.417982	0.376606	0.323624	0.254437	0.170812	0.0804806	1.2116e-10	2.22045e-16	2.22045e-16	2.22045e-16	2.22045e-16	2.22045e-16	2.22045e-16	2.22045e-16
CP42	1	1.6559	1.74349	1.76473	1.71659	1.61049	1.46772	1.31316	1.1686	1.04714	0.951353	0.876115	0.813045	0.753847	0.692296	0.62595	0.557651	0.495468	0.450365	0.432331	0.446743	0.492661	0.562781	0.643932	0.71879	0.769496	0.783087	0.75606	0.695004	0.613271	0.525671	0.44366	0.372887	0.313585	0.263034	0.21791	0.1772	0.135215	0.107376	0.086776	0.0805094	0.0871123	0.102564	0.121637	0.140269	0.156647	0.170567	0.181848	0.189467
CP44	1	1.39491	1.50734	1.57316	1.60817	1.64212	1.69813	1.77919	1.86971	1.94792	1.99571	1.99803	1.94056	1.8163	1.63276	1.413	1.18872	0.989686	0.834352	0.719829	0.657841	0.64604	0.681397	0.745657	0.830213	0.913099	0.975684	1.0094	1.01595	0.989238	0.950648	0.90661	0.85913	0.808889	0.756665	0.701762	0.635612	0.551915	0.463579	0.373356	0.287172	0.214049	0.164261	0.145637	0.158842	0.193981	0.2326	0.254615	0.247078
CP53	1	0.881584	1.26157	1.65643	1.98165	2.1807	2.23619	2.17025	2.03353	1.8846	1.76677	1.69507	1.65804	1.62707	1.51303	1.37204	1.19678	0.993793	0.781922	0.585415	0.425408	0.302001	0.225719	0.204141	0.222887	0.262314	0.301099	0.321179	0.313247	0.279393	0.230554	0.180492	0.139761	0.112363	0.0959372	0.084566	0.0721981	0.0548716	0.0311816	0.00195994	2.22045e-16	2.22045e-16	2.22045e-16	2.22045e-16	2.22045e-16	2.22045e-16	0.0326849	0.0867698	0.128001
CP56	1	1.34876	1.30639	1.27577	1.25571	1.24295	1.23353	1.22435	1.21358	1.19948	1.17869	1.14561	1.09399	1.02007	0.925683	0.819676	0.716708	0.633731	0.585465	0.580424	0.618602	0.691321	0.783181	0.875491	0.950258	0.993934	0.999983	0.969407	0.909281	0.83029	0.744449	0.6633	0.596406	0.549945	0.525384	0.518733	0.521035	0.520353	0.504968	0.4669	0.404441	0.322728	0.232212	0.145553	0.0741914	0.0258304	2.09375e-12	1.40335e-09	0.0241771
CP64	1	1.45098	1.67011	1.89469	2.07687	2.19899	2.22369	2.14671	1.99075	1.78999	1.58482	1.41043	1.28657	1.2145	1.18055	1.16237	1.1361	1.08561	1.01077	0.927536	0.858591	0.821778	0.822405	0.853025	0.900901	0.955629	1.0102	1.05744	1.08854	1.09493	1.07197	1.022	0.954341	0.881543	0.813502	0.752716	0.693558	0.625729	0.539789	0.432	0.307207	0.177983	0.0598478	2.22045e-16	2.22045e-16	2.22045e-16	2.22045e-16	2.22045e-16	2.22045e-16
CP65	1	1.40672	1.35631	1.26812	1.15726	1.04803	0.966084	0.929199	0.940895	0.989587	1.05335	1.10807	1.13527	1.12695	1.0863	1.0255	0.961506	0.91088	0.884524	0.8845	0.904513	0.933626	0.960926	0.978201	0.980062	0.963356	0.927184	0.8727	0.804504	0.727628	0.646134	0.562232	0.477091	0.392015	0.309253	0.232476	0.16656	0.116441	0.0855467	0.0746169	0.0811942	0.099709	0.122323	0.140612	0.147707	0.140153	0.11885	0.0887284	0.0571667
CP68	1	1.73072	1.66159	1.56463	1.43605	1.27642	1.09274	0.89968	0.717575	0.567072	0.462442	0.406812	0.391095	0.397147	0.404117	0.395639	0.365125	0.316984	0.263851	0.221549	0.203678	0.217265	0.260471	0.322795	0.38807	0.438983	0.461696	0.449027	0.4018	0.328425	0.242616	0.159766	0.0932902	0.0518395	0.0379643	0.0483471	0.075308	0.109297	0.137662	0.157197	0.165556	0.163052	0.152551	0.138289	0.124499	0.111507	0.0948932	0.0810691	0.0700555
CP70	1	0.858125	0.871839	0.823331	0.715708	0.571409	0.42237	0.296255	0.20607	0.149517	0.115851	0.0947112	0.0810505	0.0742863	0.0746419	0.0813836	0.0940357	0.113178	0.139217	0.17073	0.204016	0.234942	0.261758	0.286241	0.311924	0.340617	0.3696	0.392416	0.40324	0.401293	0.392172	0.385223	0.388317	0.403854	0.429067	0.457269	0.476772	0.47047	0.423354	0.334061	0.221223	0.118009	0.0589872	0.065665	0.139443	0.263257	0.410543	0.554753	0.678013
CP76	1	1.42322	1.55976	1.64309	1.63804	1.54392	1.39633	1.24871	1.14626	1.10854	1.11663	1.1453	1.17718	1.17577	1.11877	1.00638	0.861803	0.72226	0.624075	0.58889	0.61759	0.692884	0.782185	0.858541	0.900772	0.894631	0.839772	0.749799	0.648545	0.563222	0.521246	0.530942	0.584065	0.651884	0.697339	0.690903	0.622756	0.502103	0.358266	0.222288	0.108481	0.0257981	2.22045e-16	2.22045e-16	2.22045e-16	2.22045e-16	2.22045e-16	2.22045e-16	2.22045e-16
CP77	1	1.11619	1.13861	1.13459	1.10391	1.0523	0.989198	0.924753	0.866975	0.819398	0.77926	0.738031	0.6808	0.610598	0.532681	0.455142	0.372424	0.297152	0.23214	0.179208	0.139881	0.114444	0.100747	0.0942161	0.0901012	0.086265	0.0853408	0.0948545	0.124574	0.182059	0.26769	0.373621	0.476366	0.562509	0.61691	0.633002	0.613595	0.5635	0.500975	0.435555	0.370804	0.303255	0.226759	0.138374	0.041583	2.22045e-16	2.22045e-16	2.22045e-16	2.22045e-16
CP80	1	1.58663	1.52996	1.44548	1.33423	1.20242	1.06143	0.926655	0.814589	0.738779	0.705991	0.714688	0.755879	0.815829	0.880082	0.936728	0.978766	1.00508	1.02001	1.03206	1.05182	1.08923	1.15063	1.23558	1.33503	1.43132	1.501	1.52098	1.47589	1.36449	1.20169	1.01481	0.836548	0.696312	0.612821	0.590012	0.616698	0.670806	0.726305	0.760599	0.755512	0.708693	0.634657	0.54408	0.448782	0.358886	0.278643	0.208861	0.155125
CP9	1	1.10865	1.18104	1.2713	1.36241	1.43028	1.45246	1.41745	1.32944	1.20624	1.0728	0.953028	0.862176	0.803168	0.768971	0.748372	0.731442	0.712235	0.685575	0.663963	0.657397	0.676826	0.730599	0.819042	0.92502	1.03711	1.12843	1.17226	1.15293	1.07308	0.951788	0.815434	0.687529	0.58154	0.49939	0.433952	0.373671	0.308204	0.233539	0.154501	0.0818621	0.0255256	1.17043e-08	2.22045e-16	2.22045e-16	2.22045e-16	2.22045e-16	2.22045e-16	2.22045e-16
CP96	1	0.963984	1.21686	1.49316	1.76264	1.99173	2.15156	2.22532	2.2124	2.12646	1.98993	1.82733	1.65897	1.49643	1.3425	1.19593	1.05732	0.932036	0.828343	0.752856	0.706498	0.683389	0.67271	0.662398	0.643136	0.610322	0.56357	0.5051	0.438386	0.367301	0.295893	0.228507	0.169659	0.123314	0.0919227	0.075489	0.0713125	0.0746718	0.0800728	0.0825314	0.0784863	0.0662775	0.0460969	0.0196693	1.23872e-10	2.22045e-16	2.22045e-16	2.22045e-16	2.22045e-16
CP118	2	1.42925	1.36207	1.23482	1.06381	0.87838	0.714245	0.605064	0.573938	0.626779	0.750276	0.915984	1.0887	1.23551	1.33296	1.37112	1.35364	1.29354	1.20699	1.10837	1.0087	0.916555	0.839056	0.78095	0.742763	0.719972	0.704456	0.687686	0.664089	0.632914	0.597802	0.564688	0.539187	0.524559	0.520796	0.524622	0.530176	0.530114	0.517123	0.486044	0.436015	0.371398	0.300958	0.235609	0.185457	0.15717	0.152279	0.166873	0.192805
CP15	2	1.73334	1.82065	1.79488	1.67385	1.50744	1.3527	1.24683	1.19084	1.15605	1.10947	1.03714	0.945181	0.843593	0.733474	0.60988	0.474733	0.341142	0.224265	0.13315	0.0708096	0.0370589	0.0291277	0.0410307	0.0640808	0.0895109	0.111389	0.12676	0.133489	0.129585	0.114823	0.0925716	0.0687488	0.0489238	0.0366049	0.0330544	0.0377105	0.0484959	0.0620422	0.0741318	0.0805851	0.0787966	0.0690791	0.0546989	0.0404071	0.0302112	0.0253647	0.0236506	0.0209313
CP156	2	0.857593	1.02207	1.19334	1.35232	1.47501	1.54088	1.54466	1.50437	1.45349	1.42328	1.42518	1.44406	1.44603	1.3981	1.28821	1.1338	0.972678	0.843833	0.770599	0.753795	0.775479	0.809148	0.830473	0.825953	0.797039	0.758149	0.725109	0.721192	0.757198	0.828312	0.915038	0.995142	1.04608	1.04504	0.979942	0.857179	0.702197	0.553013	0.446645	0.404603	0.424362	0.482054	0.542702	0.574038	0.557039	0.492995	0.38644	0.277667
CP176	2	1.89187	1.93266	1.85206	1.65029	1.36241	1.04887	0.774971	0.587611	0.501517	0.502433	0.561371	0.647628	0.735338	0.80459	0.840956	0.83662	0.792585	0.720171	0.639598	0.574226	0.541315	0.543634	0.567606	0.590056	0.589043	0.552836	0.483672	0.395283	0.305575	0.22851	0.169292	0.124543	0.0863625	0.04784	0.00793677	2.22045e-16	2.22045e-16	3.01778e-09	0.0654841	0.194511	0.354138	0.508806	0.616535	0.643087	0.57603	0.431598	0.249733	0.0798761
CP19	2	1.36172	1.34384	1.30964	1.25573	1.18537	1.10825	1.03705	0.984898	0.964546	0.986281	1.05321	1.15687	1.27727	1.38847	1.46631	1.49422	1.46649	1.38987	1.28206	1.16554	1.05935	0.974114	0.912322	0.871562	0.848534	0.842573	0.855939	0.8901	0.941159	0.998204	1.04531	1.06537	1.04399	0.97282	0.852977	0.698258	0.534783	0.394455	0.304546	0.278667	0.31294	0.388141	0.476616	0.550836	0.590268	0.586053	0.542351	0.473167
CP22	2	0.659423	0.894644	1.13218	1.29486	1.32896	1.22328	1.00971	0.745433	0.489489	0.286139	0.159814	0.117333	0.152548	0.248777	0.381503	0.521265	0.639173	0.713308	0.732989	0.698823	0.620758	0.515541	0.403868	0.305349	0.233191	0.191301	0.17576	0.179054	0.193713	0.213755	0.234407	0.251494	0.261588	0.262531	0.253435	0.234886	0.209671	0.18286	0.160113	0.145346	0.13929	0.139458	0.141396	0.140986	0.136351	0.128392	0.120059	0.115442
CP28	2	1.55374	1.59697	1.6071	1.58058	1.52094	1.43937	1.35383	1.2855	1.25338	1.2692	1.3342	1.43824	1.56172	1.68016	1.76999	1.81415	1.80569	1.74906	1.66074	1.55732	1.46534	1.39872	1.36012	1.34105	1.32308	1.29243	1.23387	1.14138	1.01909	0.879391	0.738175	0.609591	0.502198	0.417808	0.3528	0.300849	0.255815	0.213857	0.174088	0.137883	0.107664	0.0858449	0.0741612	0.0734099	0.0833401	0.102482	0.127938	0.155416
CP30	2	1.56563	1.52525	1.44293	1.3497	1.28011	1.26148	1.3012	1.3799	1.45767	1.49121	1.45137	1.33192	1.14872	0.933408	0.725476	0.563806	0.476486	0.470601	0.52903	0.617658	0.700074	0.75272	0.773124	0.777088	0.785571	0.802987	0.828548	0.840502	0.81439	0.737992	0.621598	0.497493	0.407766	0.385289	0.435993	0.52502	0.607768	0.632881	0.571286	0.427446	0.236667	0.0492913	2.22045e-16	2.22045e-16	2.22045e-16	2.22045e-16	0.043785	0.150665
CP32	2	1.08437	1.16736	1.29246	1.44825	1.61463	1.76741	1.88361	1.94657	1.94977	1.89767	1.80227	1.67794	1.53705	1.38804	1.23611	1.08537	0.940891	0.809878	0.701117	0.622987	0.580951	0.574618	0.597336	0.639975	0.690216	0.735784	0.763312	0.767141	0.743399	0.692461	0.618269	0.527457	0.427909	0.327171	0.231346	0.144754	0.0702147	0.00871585	2.22045e-16	2.22045e-16	2.22045e-16	2.22045e-16	2.22045e-16	2.22045e-16	2.22045e-16	0.0157266	0.0475294	0.0781147
CP34	2	1.68573	1.66817	1.55486	1.40148	1.26808	1.19816	1.19865	1.2447	1.29878	1.32873	1.31785	1.26743	1.19476	1.12741	1.09025	1.0906	1.11379	1.13176	1.12964	1.11299	1.0794	1.0378	0.982785	0.907552	0.815931	0.729516	0.662495	0.666992	0.755145	0.896916	1.03396	1.09728	1.04741	0.916509	0.754925	0.620316	0.546907	0.531546	0.543987	0.549268	0.527093	0.479284	0.423239	0.378793	0.357928	0.362747	0.389922	0.436312
CP4	2	1.47533	1.51021	1.50604	1.46257	1.39227	1.31531	1.24931	1.19974	1.15801	1.10787	1.03546	0.93583	0.813737	0.680687	0.550408	0.434255	0.339424	0.269614	0.226327	0.209565	0.217924	0.248572	0.29651	0.353861	0.410334	0.455061	0.478687	0.475343	0.444424	0.391518	0.327611	0.265604	0.215174	0.179449	0.155134	0.135379	0.11383	0.0875843	0.0577293	0.00226512	3.11441e-16	2.22045e-16	2.22045e-16	2.22045e-16	2.22045e-16	2.22045e-16	2.22045e-16	0.0317088
CP41	2	0.223032	0.231011	0.277192	0.352637	0.433237	0.486585	0.48488	0.418291	0.301187	0.169375	0.0685912	0.0380301	0.0954025	0.231073	0.410459	0.585139	0.707763	0.746772	0.695222	0.571347	0.410908	0.254796	0.136788	0.0755674	0.0724852	0.114364	0.179734	0.246687	0.300668	0.33918	0.365495	0.401448	0.473471	0.597646	0.780304	1.01508	1.28283	1.55452	1.79756	1.98228	2.09329	2.14633	2.11623	2.05572	1.97122	1.84894	1.70461	1.53835
CP46	2	1.59017	1.4964	1.37473	1.22808	1.06516	0.903514	0.766854	0.677494	0.647978	0.676243	0.74548	0.828949	0.897347	0.927212	0.908329	0.846668	0.761467	0.67763	0.617096	0.592509	0.604658	0.643443	0.691537	0.729752	0.742523	0.722144	0.670551	0.597662	0.517111	0.441045	0.376413	0.32419	0.281073	0.242758	0.207191	0.175785	0.152147	0.13958	0.138859	0.147179	0.158348	0.164226	0.157129	0.13253	0.0912762	0.0398902	2.22045e-16	2.22045e-16
CP75	2	1.38136	1.49363	1.55693	1.55547	1.49466	1.39078	1.27076	1.16314	1.08892	1.05572	1.05781	1.0812	1.10395	1.10416	1.10662	1.11081	1.11651	1.12029	1.11489	1.09143	1.04281	0.966752	0.867742	0.74403	0.626368	0.533992	0.481933	0.477061	0.515591	0.564335	0.619487	0.663026	0.677971	0.655036	0.595691	0.511269	0.402761	0.291679	0.202455	0.1401	0.102121	0.081867	0.0719168	0.0662316	0.0608309	0.0538124	0.04527	0.0372368
CP89	2	1.91622	2.09936	2.19205	2.18672	2.09559	1.94535	1.76951	1.60074	1.46454	1.37574	1.33827	1.3476	1.39381	1.46394	1.5432	1.61632	1.67043	1.69838	1.70006	1.68109	1.64982	1.61434	1.58042	1.55014	1.52057	1.48336	1.42665	1.33917	1.21429	1.05264	0.86308	0.660985	0.464292	0.288847	0.144997	0.0362214	2.22045e-16	2.22045e-16	2.22045e-16	2.22045e-16	2.22045e-16	2.22045e-16	2.22045e-16	2.22045e-16	0.061581	0.174409	0.304359	0.439585
CP94	2	1.52813	1.42096	1.30736	1.18597	1.05584	0.919351	0.782404	0.652134	0.534636	0.434133	0.353103	0.292538	0.251806	0.229722	0.219074	0.220691	0.229015	0.240837	0.253609	0.265072	0.273677	0.278552	0.2793	0.275761	0.268067	0.257048	0.244713	0.234149	0.228577	0.230067	0.238521	0.251499	0.265014	0.274917	0.278188	0.273689	0.262234	0.246119	0.228357	0.211965	0.199411	0.192406	0.191903	0.19811	0.210257	0.226274	0.242785	0.255819
CP109	3	1.50989	1.58893	1.63053	1.63621	1.61066	1.56118	1.49743	1.4314	1.37634	1.34441	1.34291	1.37043	1.41507	1.45663	1.47375	1.45297	1.3955	1.3173	1.24237	1.19231	1.17732	1.19267	1.2212	1.24068	1.23241	1.18758	1.10858	1.0059	0.893045	0.781744	0.679182	0.587113	0.503315	0.424502	0.349156	0.278628	0.216115	0.164783	0.126317	0.100304	0.0846301	0.076257	0.072099	0.0699622	0.0690021	0.0694182	0.0710646	0.0685113
CP114	3	1.39278	1.44793	1.41287	1.26601	1.02372	0.743711	0.505193	0.374161	0.376623	0.494961	0.683506	0.88945	1.06734	1.18555	1.23012	1.20988	1.15655	1.11175	1.10746	1.15324	1.23642	1.33212	1.41594	1.47414	1.50823	1.5331	1.5664	1.61183	1.64731	1.63115	1.52459	1.31469	1.02281	0.697418	0.396395	0.166842	0.0306973	2.22045e-16	5.84596e-16	0.0493873	0.119584	0.20158	0.29146	0.379701	0.450176	0.487605	0.487906	0.461313
CP117	3	1.04692	1.09967	1.1528	1.19542	1.22968	1.25432	1.25567	1.20747	1.08989	0.919015	0.745057	0.623299	0.584914	0.623066	0.694532	0.740039	0.722339	0.653618	0.580248	0.536943	0.523734	0.527111	0.548375	0.602525	0.698893	0.830491	0.973872	1.09052	1.13297	1.06818	0.904487	0.692772	0.502823	0.386146	0.347158	0.346977	0.340135	0.311778	0.278273	0.257549	0.250356	0.246332	0.235921	0.215585	0.189595	0.171555	0.174764	0.197483
CP121	3	1.34956	1.30814	1.26987	1.24491	1.23787	1.24607	1.26026	1.26732	1.2546	1.21434	1.14575	1.05469	0.951951	0.851072	0.765273	0.703741	0.668701	0.655198	0.653455	0.652482	0.643632	0.622698	0.590301	0.550322	0.507558	0.465566	0.425521	0.386308	0.345667	0.301791	0.254504	0.20543	0.157278	0.112798	0.073888	0.0412088	0.0143966	2.22045e-16	2.22045e-16	2.22045e-16	2.22045e-16	2.22045e-16	2.22045e-16	2.22045e-16	0.0101887	0.0277322	0.044158	0.0596322
CP126	3	0.425878	0.514632	0.696051	0.994956	1.4163	1.93661	2.49983	3.02631	3.43309	3.65656	3.66943	3.48315	3.14456	2.72151	2.29009	1.91778	1.65092	1.50601	1.46678	1.49318	1.51801	1.52417	1.49127	1.41172	1.28638	1.11928	0.947157	0.791321	0.667863	0.585485	0.544159	0.536124	0.547598	0.562278	0.564901	0.544594	0.497354	0.426292	0.340144	0.24985	0.165524	0.0946505	0.0416372	0.00832888	5.09311e-16	8.14577e-12	0.0162038	0.044513
CP130	3	1.22562	1.5777	1.9512	2.29298	2.55339	2.67682	2.64262	2.46823	2.19848	1.89241	1.6071	1.38222	1.2312	1.14222	1.08847	1.04263	0.987982	0.921267	0.847809	0.774297	0.704348	0.638873	0.578992	0.527607	0.487989	0.461173	0.444758	0.433763	0.4226	0.406729	0.383665	0.353223	0.316905	0.276574	0.233065	0.185839	0.133858	0.0768105	0.0163472	2.22045e-16	2.22045e-16	2.22045e-16	2.22045e-16	2.22045e-16	0.0378655	0.208072	0.42231	0.655679
CP132	3	1.07293	1.1737	1.21987	1.2036	1.11876	0.966572	0.762654	0.54124	0.351403	0.242878	0.246953	0.36308	0.556135	0.766425	0.931534	1.01218	1.00442	0.934129	0.838164	0.746886	0.677429	0.635257	0.618196	0.619035	0.626934	0.630459	0.622081	0.600745	0.570774	0.538403	0.508146	0.48063	0.452905	0.421449	0.385812	0.349753	0.318698	0.295747	0.279468	0.26455	0.244452	0.21495	0.176582	0.133868	0.0926403	0.057968	0.0337285	0.023498
CP134	3	2.77117	2.84801	2.86533	2.82425	2.73322	2.60621	2.4598	2.31229	2.18222	2.08559	2.03117	2.01747	2.03087	2.04875	2.04538	2.00073	1.90679	1.77	1.60706	1.43994	1.28982	1.17236	1.09375	1.05651	1.02035	0.997344	0.973542	0.939651	0.89359	0.839918	0.786209	0.72735	0.67859	0.634062	0.58449	0.520124	0.435296	0.331935	0.219151	0.110408	3.25897e-11	2.22045e-16	2.22045e-16	2.22045e-16	2.22045e-16	2.22045e-16	2.89408e-08	0.0591553
CP145	3	1.40662	1.44762	1.41572	1.31196	1.15781	0.989538	0.847474	0.76203	0.743442	0.782582	0.856163	0.938168	1.00876	1.0604	1.09896	1.13854	1.19325	1.2697	1.3633	1.46046	1.54356	1.59671	1.61039	1.58161	1.51343	1.41182	1.28576	1.14621	1.00549	0.874642	0.761277	0.66921	0.598696	0.548362	0.515849	0.499184	0.496941	0.509009	0.536094	0.579528	0.63993	0.716355	0.804543	0.896441	0.979994	1.04003	1.06111	1.03055
CP153	3	0.853976	0.873168	0.905329	0.942034	0.974158	0.993717	0.995428	0.977752	0.942335	0.893134	0.835429	0.774994	0.717327	0.666814	0.626086	0.59563	0.573888	0.55772	0.543482	0.528037	0.509567	0.487879	0.464262	0.440819	0.419651	0.402112	0.388465	0.377994	0.368833	0.358641	0.350625	0.34506	0.342551	0.343835	0.345891	0.35253	0.364396	0.381644	0.403997	0.430757	0.460835	0.492738	0.524605	0.554491	0.580767	0.60253	0.619833	0.633759
CP155	3	0.789249	0.921675	1.04082	1.13476	1.20606	1.27241	1.357	1.47266	1.60918	1.73223	1.79798	1.77668	1.66966	1.50069	1.31884	1.16404	1.03485	0.943437	0.885588	0.852568	0.834943	0.826591	0.821998	0.827327	0.844946	0.873335	0.905959	0.926847	0.935202	0.92972	0.910425	0.875276	0.819092	0.736002	0.623179	0.481722	0.327073	0.181528	0.064725	2.22045e-16	2.22045e-16	2.22045e-16	2.22045e-16	2.22045e-16	2.22045e-16	2.22045e-16	2.22045e-16	2.22045e-16
CP179	3	0.973747	1.0429	1.11853	1.19894	1.27036	1.31353	1.31812	1.29413	1.2671	1.26212	1.28772	1.32932	1.35409	1.32661	1.2277	1.06767	0.888139	0.752743	0.727909	0.859025	1.14996	1.55603	1.99171	2.35744	2.56471	2.58516	2.41344	2.09948	1.71028	1.32007	0.995171	0.78302	0.703076	0.745605	0.874095	1.03512	1.17279	1.24382	1.22653	1.12225	0.950267	0.74122	0.531973	0.35696	0.238456	0.180951	0.173098	0.194012
CP190	3	1.71486	1.66307	1.46687	1.34547	1.442	1.71114	1.91673	1.86378	1.70765	1.73598	1.88912	1.88514	1.73906	1.69885	1.79433	1.8647	1.92678	2.12502	2.41249	2.6011	2.63317	2.61243	2.63031	2.68786	2.70268	2.66811	2.63057	2.5341	2.33522	2.11269	1.97295	1.97938	2.10345	2.26623	2.4031	2.47542	2.41571	2.14716	1.73525	1.44962	1.47442	1.61419	1.52459	1.16597	0.80015	0.662045	0.750723	0.883835
CP194	3	1.06497	0.925544	0.761144	0.609435	0.505105	0.466195	0.488994	0.551372	0.62085	0.665981	0.669173	0.633464	0.578591	0.529132	0.502171	0.499404	0.506441	0.50012	0.460415	0.380468	0.27009	0.152053	0.053419	2.22045e-16	2.22045e-16	4.94975e-10	0.0825222	0.149649	0.208207	0.251041	0.277462	0.290601	0.295727	0.299045	0.306089	0.320058	0.34073	0.364409	0.385757	0.400543	0.406951	0.404739	0.394193	0.376281	0.353269	0.329034	0.308641	0.296757
CP24	3	1.38045	1.21501	1.04937	0.93515	0.895339	0.925625	0.998682	1.06641	1.07933	1.04502	0.968674	0.876081	0.798989	0.758825	0.756487	0.782522	0.816732	0.841107	0.846628	0.829063	0.79152	0.743732	0.69662	0.654054	0.603433	0.559208	0.519189	0.477538	0.427477	0.366601	0.300755	0.241451	0.1984	0.173338	0.159551	0.1469	0.128045	0.10169	0.0717403	0.0448083	0.0284487	0.0300052	0.0533051	0.0955111	0.147519	0.19688	0.231135	0.239953
CP25	3	0.896925	0.86781	0.841644	0.81885	0.807949	0.825131	0.888336	1.00712	1.17375	1.36168	1.5339	1.65727	1.71508	1.70939	1.65345	1.56223	1.4476	1.31822	1.18074	1.04204	0.911713	0.802594	0.727579	0.694063	0.698814	0.727158	0.758171	0.773119	0.762454	0.727647	0.67801	0.625643	0.58054	0.54719	0.523634	0.502805	0.475547	0.434381	0.376958	0.307543	0.235164	0.169593	0.117526	0.0810892	0.0584105	0.0450606	0.0357846	0.0263285
CP3	3	0.854099	1.00641	1.22773	1.51722	1.85369	2.19518	2.48724	2.67792	2.73218	2.64007	2.41728	2.09841	1.72912	1.35836	1.03033	0.777242	0.615364	0.544982	0.552598	0.615563	0.706218	0.795312	0.855752	0.867229	0.820964	0.722745	0.592266	0.456966	0.34328	0.268834	0.238484	0.245763	0.277418	0.318346	0.355041	0.377711	0.381544	0.367219	0.340289	0.309161	0.282441	0.265914	0.260018	0.25926	0.254256	0.236096	0.200876	0.151609
CP43	3	1.78355	1.88447	1.93122	1.90373	1.81623	1.69623	1.57862	1.4933	1.45552	1.46115	1.4881	1.50641	1.49433	1.4506	1.39395	1.35062	1.3389	1.3585	1.38956	1.40233	1.37208	1.28995	1.16412	1.01289	0.856251	0.711758	0.585358	0.493924	0.439048	0.419304	0.431975	0.468528	0.517439	0.565104	0.596669	0.598439	0.562081	0.488279	0.387105	0.27461	0.167503	0.0787064	0.0153612	2.22045e-16	2.22045e-16	2.22045e-16	0.0259485	0.0780109
CP50	3	0.610773	0.44546	0.286473	0.159701	0.0912415	0.0980882	0.179499	0.314163	0.466019	0.597277	0.683172	0.721598	0.730904	0.737404	0.761199	0.808765	0.872672	0.93758	0.987609	1.00962	0.992676	0.928869	0.818813	0.67707	0.531935	0.418277	0.366287	0.38999	0.479094	0.599971	0.707867	0.765157	0.755235	0.687114	0.58905	0.49417	0.427341	0.39984	0.409624	0.443936	0.485468	0.520886	0.547631	0.573781	0.611335	0.667162	0.736073	0.800612
CP67	3	0.425666	0.438773	0.618324	0.983287	1.45983	1.90725	2.19962	2.29603	2.23067	2.05243	1.79717	1.50472	1.23033	1.02758	0.926424	0.926074	0.995502	1.08102	1.1283	1.11006	1.0378	0.946341	0.867521	0.813947	0.776519	0.737688	0.691764	0.652499	0.642879	0.679458	0.759431	0.856489	0.931269	0.95056	0.904665	0.812548	0.708313	0.617084	0.541205	0.468917	0.395131	0.330686	0.289185	0.268905	0.252686	0.225484	0.189429	0.158705
CP78	3	0.355479	0.285554	0.261747	0.314453	0.453802	0.660633	0.894282	1.1155	1.30549	1.4636	1.58862	1.66587	1.67551	1.61363	1.50094	1.37339	1.26527	1.19676	1.17132	1.17935	1.20228	1.2178	1.20775	1.16739	1.10864	1.04968	1.00057	0.960079	0.923385	0.88857	0.856649	0.827468	0.796972	0.759694	0.712191	0.654248	0.589874	0.526236	0.469115	0.421038	0.384401	0.363561	0.362492	0.37866	0.398371	0.402123	0.378916	0.337055
CP79	3	1.45535	1.82748	2.22074	2.59516	2.91008	3.13396	3.25028	3.25974	3.17587	3.0195	2.81333	2.57834	2.33322	2.09427	1.87531	1.68648	1.53346	1.4172	1.33449	1.2785	1.23931	1.20585	1.16832	1.12022	1.05927	0.98709	0.907996	0.827563	0.750947	0.681504	0.620019	0.564966	0.513474	0.462503	0.409775	0.354175	0.295713	0.235339	0.174709	0.115814	0.060536	0.0102666	2.22045e-16	2.22045e-16	2.22045e-16	2.22045e-16	2.22045e-16	2.22045e-16
CP81	3	0.857917	0.970495	1.08967	1.1967	1.27056	1.29216	1.24963	1.14235	0.981345	0.786279	0.580668	0.387221	0.224136	0.102881	0.0270853	2.22045e-16	3.89362e-11	0.0297263	0.0725555	0.117232	0.155989	0.184641	0.202907	0.213688	0.221701	0.2319	0.24808	0.271896	0.302303	0.335671	0.366779	0.390484	0.403453	0.405245	0.398352	0.387228	0.376722	0.370479	0.369873	0.373877	0.379731	0.384004	0.383527	0.375929	0.359819	0.334816	0.301553	0.261742
CP86	3	0.80081	0.967496	1.22507	1.55383	1.90131	2.19128	2.34873	2.3308	2.1453	1.84441	1.49965	1.17412	0.905186	0.702066	0.555062	0.448102	0.368017	0.308098	0.266606	0.242648	0.23301	0.23204	0.23361	0.233156	0.228495	0.219518	0.207168	0.192215	0.174631	0.153754	0.128755	0.0991733	0.06572	0.0311947	1.34843e-10	2.22045e-16	2.22045e-16	2.22045e-16	0.0204596	0.0629268	0.110731	0.155519	0.189257	0.207057	0.209592	0.203298	0.197718	0.201398
CP91	3	1.28918e-06	1.48596e-06	1.65112e-06	1.72001e-06	1.64943e-06	1.44465e-06	1.15951e-06	8.71018e-07	6.46335e-07	5.20684e-07	4.91778e-07	5.30005e-07	5.96437e-07	6.60983e-07	7.11243e-07	7.49641e-07	7.83657e-07	8.17453e-07	8.49069e-07	8.60098e-07	8.57035e-07	8.3212e-07	7.8095e-07	7.00961e-07	6.08754e-07	5.21638e-07	4.49627e-07	3.95872e-07	3.58756e-07	3.35904e-07	3.27246e-07	3.34201e-07	3.56324e-07	3.89384e-07	4.25474e-07	4.54589e-07	4.67665e-07	4.60371e-07	4.34879e-07	3.99061e-07	3.60739e-07	3.32883e-07	3.22523e-07	3.27599e-07	3.40001e-07	3.49012e-07	3.45791e-07	3.25383e-07
CP99	3	0.240636	0.292992	0.354219	0.425852	0.508921	0.603404	0.70719	0.814523	0.914755	0.993029	1.03371	1.02558	0.966858	0.867055	0.743968	0.617617	0.504353	0.413268	0.346014	0.299407	0.269	0.252061	0.249288	0.264882	0.304895	0.374824	0.477136	0.609014	0.76084	0.915908	1.05204	1.14609	1.18043	1.14862	1.05789	0.927014	0.780157	0.639352	0.519004	0.424106	0.351981	0.296037	0.249633	0.208442	0.170796	0.136849	0.10748	0.0834586
CP1	4	1.40253	1.33156	1.17435	0.962408	0.754985	0.62271	0.620274	0.761316	1.00775	1.28335	1.50315	1.60602	1.57502	1.43609	1.24152	1.04638	0.892959	0.805244	0.788471	0.833129	0.919416	1.02099	1.10839	1.15628	1.15333	1.10581	1.03171	0.952347	0.887128	0.847799	0.833511	0.831848	0.825587	0.801329	0.755176	0.693572	0.630032	0.57838	0.546384	0.533512	0.532475	0.533189	0.52709	0.510182	0.48366	0.452586	0.423235	0.400131
CP10	4	0.592711	0.79996	1.14376	1.59031	2.07496	2.51596	2.83581	2.98301	2.94436	2.74471	2.44378	2.08026	1.72408	1.42079	1.18629	1.02386	0.925375	0.876073	0.857531	0.84953	0.83313	0.794903	0.730611	0.645726	0.552693	0.466351	0.399504	0.359858	0.348985	0.363066	0.394868	0.436091	0.479434	0.519734	0.553519	0.577558	0.58783	0.579936	0.550657	0.49983	0.431556	0.354076	0.277841	0.212081	0.161895	0.127674	0.106986	0.0971245
CP100	4	1.24767	1.18029	1.10322	1.02931	0.971844	0.941543	0.944576	0.982023	1.05164	1.14922	1.26833	1.39827	1.52231	1.61916	1.66809	1.65669	1.5862	1.47187	1.33731	1.20716	1.09941	1.0209	0.966887	0.925131	0.881511	0.825489	0.753335	0.66887	0.581235	0.501274	0.437872	0.395776	0.374803	0.370853	0.377541	0.388314	0.398271	0.405283	0.409957	0.414308	0.419826	0.428144	0.430563	0.430228	0.425262	0.416069	0.405685	0.39313
CP102	4	0.562592	0.456095	0.487113	0.593562	0.666992	0.778707	1.00473	1.23807	1.39207	1.51025	1.56868	1.43843	1.20668	1.12103	1.30482	1.52851	1.52417	1.37626	1.35239	1.45953	1.52483	1.51492	1.45373	1.32894	1.18175	1.0949	1.10904	1.19517	1.29458	1.3674	1.37726	1.31966	1.29669	1.3829	1.47376	1.38945	1.1392	0.925156	0.874854	0.900941	0.864021	0.7918	0.795846	0.883387	0.957371	0.902311	0.696858	0.462419
CP107	4	0.921963	0.805438	0.713519	0.656867	0.635676	0.640009	0.654664	0.666104	0.668676	0.666232	0.668786	0.686731	0.724568	0.777409	0.831709	0.870579	0.880007	0.854036	0.795868	0.716345	0.629468	0.547515	0.47803	0.423513	0.38234	0.350069	0.321226	0.291421	0.259011	0.225521	0.195148	0.173241	0.163741	0.167526	0.182306	0.203861	0.227039	0.245905	0.254357	0.24824	0.228032	0.199629	0.172762	0.157573	0.161066	0.184514	0.223113	0.26745
CP108	4	0.987531	1.01578	1.12582	1.31039	1.54587	1.79481	2.01068	2.14623	2.16333	2.04499	1.80282	1.47424	1.11373	0.776194	0.503752	0.317109	0.215625	0.180661	0.185323	0.202212	0.210431	0.198658	0.165274	0.11547	0.0582227	0.00317751	2.22045e-16	2.22045e-16	2.22045e-16	2.22045e-16	2.22045e-16	2.22045e-16	0.0291579	0.0656026	0.092484	0.104783	0.0998208	0.0779223	0.0417741	1.54971e-11	2.22045e-16	2.22045e-16	2.22045e-16	2.22045e-16	2.22045e-16	2.22045e-16	2.22045e-16	2.22045e-16
CP110	4	1.36767	1.50013	1.60395	1.67342	1.71635	1.74982	1.79111	1.84794	1.91274	1.96431	1.97677	1.93216	1.8197	1.65373	1.48429	1.32292	1.17715	1.03986	0.930746	0.85191	0.801698	0.775256	0.756524	0.747654	0.73825	0.716499	0.672625	0.602282	0.50703	0.385526	0.264	0.157433	0.0765766	0.0259005	0.000116788	0.000396658	0.0157522	0.0357757	0.0605548	0.0905747	0.125747	0.162441	0.193662	0.2121	0.213558	0.198973	0.174595	0.150448
CP12	4	0.341238	0.532589	0.797906	1.11515	1.44992	1.76312	2.01747	2.18102	2.23159	2.16412	1.99545	1.75923	1.49258	1.22437	0.972109	0.745925	0.553508	0.401627	0.294139	0.229941	0.202929	0.203679	0.221587	0.246438	0.269454	0.284213	0.287572	0.279888	0.263973	0.243539	0.222078	0.202224	0.18548	0.172496	0.163596	0.158935	0.158192	0.160053	0.161658	0.15873	0.147131	0.125369	0.0962885	0.0662687	0.0422363	0.0285154	0.0253782	0.0293993
CP122	4	1.28399	1.25378	1.21807	1.19192	1.18869	1.21506	1.268	1.33457	1.39629	1.43478	1.43688	1.39704	1.31808	1.20939	1.08156	0.953577	0.843708	0.762529	0.714276	0.695677	0.697053	0.70541	0.708336	0.697189	0.66825	0.622332	0.563346	0.496643	0.427383	0.359913	0.294452	0.23875	0.192259	0.154815	0.124917	0.100159	0.0778905	0.0558969	0.0329892	0.00939743	2.81511e-09	2.22045e-16	2.22045e-16	2.22045e-16	2.22045e-16	2.22045e-16	2.22045e-16	2.22045e-16
CP128	4	0.961491	1.05574	1.14932	1.24802	1.35195	1.44586	1.50059	1.48859	1.40399	1.27247	1.14104	1.05318	1.03106	1.07245	1.15633	1.25357	1.33823	1.39497	1.41971	1.41618	1.39592	1.37915	1.38664	1.42283	1.475	1.5217	1.53319	1.48286	1.36697	1.19402	0.983726	0.76425	0.567163	0.41838	0.329212	0.293789	0.293494	0.307197	0.320849	0.329902	0.334914	0.335965	0.329893	0.311417	0.276867	0.228572	0.176528	0.134101
CP131	4	0.873087	0.772327	0.548693	0.295151	0.161995	0.259955	0.565614	0.921828	1.14274	1.1368	0.9488	0.721007	0.585284	0.596582	0.718918	0.857002	0.914864	0.85447	0.71878	0.596564	0.556146	0.601743	0.682065	0.740819	0.76774	0.798786	0.86751	0.962459	1.03203	1.0292	0.945012	0.80442	0.648381	0.519025	0.446551	0.434199	0.455373	0.47142	0.457651	0.417314	0.371045	0.334069	0.30645	0.283406	0.26978	0.277749	0.311093	0.357598
CP135	4	1.15142	1.06617	0.980952	0.903532	0.843929	0.811533	0.812037	0.844881	0.903206	0.975158	1.0466	1.10422	1.13881	1.1475	1.13467	1.11038	1.08687	1.07489	1.07519	1.08914	1.10781	1.11887	1.10965	1.06843	0.990948	0.876414	0.730243	0.563249	0.389318	0.222985	0.0769185	2.22045e-16	2.22045e-16	2.22045e-16	2.22045e-16	2.22045e-16	2.22045e-16	2.22045e-16	2.22045e-16	2.22045e-16	2.22045e-16	2.22045e-16	2.22045e-16	1.70883e-09	0.0116154	0.025544	0.0365928	0.0463938
CP136	4	1.76836	1.62076	1.44624	1.30493	1.22129	1.20349	1.24523	1.32824	1.42807	1.5187	1.57806	1.59219	1.55908	1.48777	1.39432	1.30035	1.22583	1.17714	1.15902	1.16644	1.18745	1.20566	1.20338	1.16565	1.08462	0.962388	0.810034	0.644966	0.485776	0.348519	0.244193	0.178309	0.149863	0.152026	0.172417	0.195622	0.207274	0.198865	0.170414	0.130363	0.0923397	0.0707718	0.0762879	0.113095	0.177772	0.260452	0.342587	0.412737
CP137	4	1.21421	1.04128	0.777817	0.464187	0.170772	1.12342e-06	2.0802e-10	0.151494	0.511289	0.962492	1.40117	1.75796	1.96875	2.00612	1.92902	1.78647	1.62012	1.4739	1.35232	1.24151	1.12966	1.02212	0.94141	0.912313	0.943053	1.01589	1.09278	1.1372	1.13762	1.10202	1.0534	1.01136	0.988224	0.977236	0.955946	0.898188	0.787231	0.625849	0.435543	0.247694	0.0909467	3.31549e-13	2.22045e-16	2.22045e-16	2.22045e-16	3.69783e-14	0.0269072	0.0715246
CP139	4	1.1424	1.34409	1.57243	1.8071	2.02529	2.19279	2.30627	2.35689	2.32842	2.24245	2.11274	1.95638	1.78879	1.62207	1.46495	1.32405	1.20518	1.11374	1.05383	1.02672	1.0297	1.05565	1.09372	1.13112	1.15541	1.1568	1.12944	1.07214	0.988352	0.885764	0.7748	0.666359	0.56959	0.490326	0.430362	0.387781	0.358296	0.337093	0.320386	0.306158	0.293983	0.284237	0.277232	0.272629	0.269232	0.265202	0.258614	0.24803
CP142	4	0.883718	0.9316	0.987535	1.04895	1.1113	1.16854	1.21425	1.24283	1.25089	1.23814	1.20782	1.16582	1.11942	1.07569	1.04003	1.01523	1.00118	0.99525	0.993116	0.990053	0.981991	0.966248	0.941933	0.909797	0.871903	0.831104	0.790506	0.752975	0.720851	0.695813	0.678735	0.669725	0.66814	0.672591	0.680864	0.690023	0.696587	0.696873	0.687584	0.666343	0.632172	0.585629	0.525567	0.456938	0.385597	0.316071	0.252639	0.198954
CP146	4	1.11601	0.885978	0.663025	0.505339	0.455918	0.529075	0.708648	0.954448	1.21452	1.43894	1.59055	1.65159	1.62476	1.53007	1.39731	1.25742	1.13572	1.04764	0.997476	0.979611	0.982114	0.990602	0.991616	0.97543	0.937887	0.880867	0.810889	0.736614	0.665682	0.602254	0.546483	0.495873	0.447019	0.396728	0.34298	0.285829	0.227985	0.174338	0.130232	0.0992351	0.0820207	0.0768957	0.0813676	0.0937864	0.113817	0.122232	0.1428	0.176423
CP147	4	0.955044	0.862046	0.672567	0.513316	0.483178	0.602259	0.799128	0.927952	0.867205	0.647845	0.443683	0.417969	0.589	0.835065	1.01679	1.04085	0.995134	0.892347	0.721742	0.562777	0.444188	0.366124	0.332961	0.363701	0.474031	0.646047	0.809542	0.881449	0.844796	0.771699	0.750038	0.794558	0.83884	0.799416	0.654456	0.47321	0.342133	0.28709	0.280713	0.276851	0.251436	0.214809	0.181915	0.158208	0.141579	0.128536	0.122502	0.128231
CP154	4	0.685132	0.625729	0.523715	0.413992	0.326468	0.278337	0.275178	0.313257	0.377948	0.448355	0.507754	0.547602	0.564424	0.555971	0.520607	0.457415	0.368452	0.266324	0.178914	0.13966	0.167597	0.254297	0.3692	0.477794	0.554954	0.58794	0.573781	0.514617	0.41626	0.292592	0.170607	0.087864	0.0780827	0.149602	0.27157	0.383629	0.427953	0.383492	0.278181	0.172466	0.125866	0.164432	0.269238	0.394534	0.496968	0.560231	0.604343	0.668599
CP158	4	1.66186	1.62303	1.59924	1.57021	1.51837	1.44629	1.37747	1.3402	1.35114	1.41273	1.5132	1.61924	1.67854	1.65262	1.53266	1.34128	1.11729	0.90319	0.742183	0.665077	0.67218	0.727008	0.771022	0.756244	0.676775	0.573917	0.505974	0.506216	0.563256	0.632623	0.666468	0.644025	0.579447	0.499835	0.420683	0.344813	0.275716	0.220477	0.180259	0.144951	0.101767	0.0504797	0.0013306	4.0761e-07	0.0391966	0.110714	0.185052	0.22858
CP165	4	2.38116	2.22523	2.05974	1.93371	1.86762	1.84556	1.82657	1.7693	1.65282	1.4816	1.27698	1.06592	0.87491	0.726268	0.63334	0.597829	0.610606	0.654099	0.706794	0.749241	0.768596	0.759312	0.721452	0.65915	0.579739	0.492359	0.405847	0.32729	0.261868	0.212739	0.180272	0.16141	0.150041	0.138624	0.120671	0.0933797	0.0589632	0.0238514	3.68307e-16	2.22045e-16	6.48279e-16	0.030471	0.0828672	0.141719	0.192383	0.224114	0.235912	0.235873
CP166	4	1.17184	1.04081	0.869482	0.696276	0.565583	0.51145	0.548109	0.667718	0.842652	1.03136	1.1887	1.29447	1.30374	1.28169	1.25497	1.24537	1.23956	1.20084	1.09915	0.935432	0.743019	0.569022	0.455578	0.432006	0.510262	0.677701	0.893895	1.09906	1.23403	1.26124	1.17516	1.00011	0.779108	0.559595	0.38179	0.270621	0.23174	0.252649	0.307815	0.367521	0.408119	0.418505	0.400832	0.366852	0.331982	0.310175	0.310505	0.333857
CP173	4	0.867509	0.839031	0.870946	0.974485	1.14157	1.34553	1.54832	1.71165	1.80793	1.82602	1.77797	1.65248	1.47455	1.26427	1.03342	0.803808	0.599355	0.439666	0.335082	0.285101	0.280523	0.307436	0.35063	0.396212	0.432722	0.451795	0.448539	0.422227	0.37639	0.318257	0.257191	0.202943	0.163946	0.145661	0.149077	0.170214	0.201386	0.233567	0.258599	0.270232	0.26423	0.238221	0.192263	0.129257	3.72522e-09	2.22045e-16	2.22045e-16	2.22045e-16
CP174	4	1.97187	1.7831	1.4986	1.18934	0.956538	0.874263	0.947693	1.11299	1.27334	1.34452	1.28621	1.10914	0.860306	0.605137	0.409686	0.317111	0.329881	0.411719	0.507768	0.570031	0.573404	0.519559	0.431622	0.341342	0.276004	0.250001	0.260837	0.289537	0.308666	0.296565	0.248282	0.176394	0.103416	0.0518366	0.0352971	0.0535831	0.09206	0.127535	0.138149	0.113498	0.0598716	2.22045e-16	2.22045e-16	2.22045e-16	2.22045e-16	2.93574e-10	0.04757	0.0747033
CP18	4	1.18471	1.23133	1.34115	1.46509	1.5573	1.59461	1.58434	1.5568	1.54684	1.57619	1.64585	1.73927	1.83124	1.88074	1.88736	1.86197	1.79995	1.70368	1.57436	1.43721	1.31064	1.20736	1.13457	1.09225	1.07236	1.05988	1.0369	0.988267	0.906707	0.793983	0.658988	0.514457	0.373675	0.24803	0.145608	0.0708521	0.0246323	1.51068e-05	5.35522e-05	0.0172607	0.0325485	0.0433046	0.0454976	0.0386385	0.0250185	0.00041688	4.13184e-14	2.22045e-16
CP182	4	0.908645	1.07404	1.30521	1.49782	1.57401	1.52217	1.39863	1.28509	1.23113	1.22745	1.23383	1.21698	1.16667	1.09428	1.01213	0.923107	0.836226	0.777263	0.77081	0.813339	0.867585	0.889173	0.862878	0.812636	0.776906	0.772446	0.779787	0.761003	0.691732	0.581357	0.46716	0.385349	0.346741	0.338661	0.341336	0.342283	0.340997	0.341042	0.341622	0.339068	0.335989	0.342149	0.360807	0.381569	0.391446	0.388181	0.38296	0.396048
CP189	4	1.72954	1.91124	2.03901	2.04127	1.91662	1.67839	1.35957	1.0098	0.684478	0.431925	0.276834	0.234872	0.294094	0.422951	0.582872	0.737715	0.85748	0.931585	0.959048	0.945735	0.898511	0.82598	0.741289	0.655713	0.582548	0.535745	0.525221	0.54388	0.590114	0.649599	0.704427	0.739584	0.747265	0.72892	0.693999	0.655357	0.623589	0.603225	0.591777	0.581616	0.564173	0.534636	0.494647	0.451186	0.413051	0.387152	0.376519	0.380541
CP192	4	1.02872	1.09769	1.20596	1.32726	1.43066	1.48816	1.48271	1.41599	1.30984	1.19915	1.11753	1.08399	1.09731	1.14084	1.19223	1.23283	1.25241	1.24853	1.22287	1.17846	1.11937	1.0522	0.987296	0.937625	0.915473	0.927987	0.973049	1.03709	1.09795	1.13101	1.117	1.04854	0.93332	0.790154	0.64116	0.50418	0.388861	0.296666	0.223982	0.16546	0.116312	0.073352	0.0353115	0.00424796	1.09951e-06	1.08639e-11	2.97619e-12	1.23019e-06
CP193	4	1.63755	1.46553	1.23416	0.992444	0.807872	0.736272	0.79206	0.939869	1.11198	1.24271	1.29651	1.27469	1.20631	1.13219	1.0874	1.08612	1.11459	1.14766	1.1597	1.12345	1.0422	0.926923	0.798415	0.677135	0.576323	0.500527	0.448439	0.416749	0.401237	0.395622	0.390919	0.377711	0.349303	0.303804	0.244847	0.180432	0.120379	0.0727584	0.0411018	0.0237518	0.0149734	0.00797417	0.000847734	2.79197e-08	2.22045e-16	2.22045e-16	2.22045e-16	3.04757e-10
CP21	4	1.36466	1.43897	1.49055	1.51798	1.52476	1.51826	1.50692	1.49397	1.47159	1.4237	1.33693	1.21042	1.0577	0.900901	0.761908	0.656138	0.590213	0.56247	0.565228	0.58805	0.6208	0.655607	0.687654	0.714024	0.730905	0.731746	0.70881	0.657438	0.579974	0.487471	0.39809	0.331496	0.301804	0.312938	0.357763	0.420164	0.479058	0.51357	0.509461	0.465241	0.394071	0.319063	0.263422	0.240283	0.247514	0.269987	0.287767	0.285228
CP26	4	0.935203	0.949209	0.945181	0.912978	0.84739	0.751347	0.638492	0.532358	0.459788	0.439974	0.475495	0.551372	0.642357	0.723501	0.762722	0.794117	0.823368	0.858672	0.897683	0.946846	1.00208	1.04889	1.07075	1.0566	1.00672	0.932596	0.851582	0.780205	0.729067	0.700829	0.691244	0.691883	0.693391	0.688525	0.673804	0.649934	0.621227	0.593749	0.572911	0.562181	0.563313	0.576984	0.60254	0.637046	0.674461	0.705991	0.722238	0.716353
CP35	4	1.42749	1.57738	1.69612	1.75135	1.72881	1.64096	1.5193	1.39374	1.27675	1.16431	1.04894	0.92881	0.81509	0.738098	0.690035	0.684653	0.719512	0.784055	0.861593	0.93225	0.977383	0.985401	0.956315	0.900623	0.835271	0.778675	0.746087	0.745313	0.773169	0.814697	0.848055	0.854111	0.824854	0.765746	0.690747	0.6147	0.547154	0.489518	0.435222	0.37419	0.301014	0.221458	0.152493	0.114989	0.122108	0.169695	0.235062	0.287082
CP36	4	1.58042	1.55381	1.50034	1.43097	1.36053	1.30412	1.2725	1.26808	1.28343	1.30383	1.31295	1.29909	1.25193	1.19001	1.12595	1.07194	1.02819	1.00679	1.00533	1.01594	1.02817	1.03278	1.02453	1.0028	0.970194	0.930268	0.885765	0.838062	0.787655	0.735015	0.681276	0.628565	0.579916	0.53864	0.507169	0.485729	0.471632	0.45978	0.444451	0.421782	0.391952	0.360058	0.335115	0.327325	0.344689	0.390189	0.460512	0.546694
CP48	4	0.738545	0.787532	0.85676	0.940377	1.02085	1.0703	1.06023	0.97588	0.826272	0.641703	0.460228	0.312492	0.213587	0.165178	0.163982	0.208106	0.295502	0.416628	0.54995	0.666288	0.739324	0.755462	0.718869	0.649461	0.575221	0.522331	0.50775	0.536677	0.60391	0.697468	0.802636	0.904721	0.990238	1.04737	1.06648	1.04189	0.974816	0.874431	0.755741	0.635438	0.52776	0.442099	0.383672	0.356084	0.362531	0.403878	0.474351	0.558382
CP49	4	0.656076	0.510641	0.423568	0.417375	0.505293	0.678359	0.899114	1.10925	1.25294	1.30347	1.2699	1.18405	1.08422	1.00309	0.961201	0.961223	0.984357	0.995433	0.958988	0.858758	0.707091	0.536976	0.383073	0.266832	0.193558	0.157137	0.14667	0.150659	0.158769	0.162629	0.156482	0.138291	0.110308	0.077397	0.0445417	0.0155629	1.90305e-10	5.49456e-16	1.89179e-14	1.13961e-06	0.019692	0.0413826	0.0579441	0.0671883	0.0707054	0.0728135	0.0785196	0.0909348
CP5	4	1.03863	1.0507	1.01987	0.927185	0.793089	0.674643	0.638242	0.723185	0.91897	1.1676	1.38816	1.51221	1.51599	1.42964	1.31556	1.22763	1.21817	1.2567	1.30458	1.31107	1.25443	1.15174	1.04756	0.988433	0.995878	1.05411	1.11838	1.13904	1.09004	0.985082	0.869653	0.79321	0.780494	0.817947	0.862268	0.867606	0.813662	0.715437	0.606999	0.516186	0.452081	0.406996	0.363475	0.305431	0.231045	0.156813	0.108842	0.107207
CP51	4	1.2888	1.19574	1.03889	0.838554	0.625865	0.435257	0.296774	0.230056	0.24149	0.324241	0.460362	0.624527	0.7892	0.931036	1.0362	1.10185	1.13258	1.13468	1.11215	1.06668	1.00101	0.922126	0.841864	0.773963	0.729764	0.714673	0.726506	0.755725	0.787442	0.805146	0.795456	0.752341	0.678893	0.58547	0.485928	0.392819	0.313451	0.249087	0.197013	0.153405	0.115573	0.0829726	0.0567872	0.0390346	0.0321042	0.0386637	0.0612004	0.100924
CP58	4	2.1202	2.02687	1.91109	1.77798	1.63314	1.48195	1.3297	1.18229	1.04673	0.930213	0.837981	0.771469	0.727718	0.700482	0.68189	0.664265	0.641568	0.610548	0.571513	0.528073	0.48571	0.449712	0.423017	0.404967	0.391425	0.376102	0.352505	0.31595	0.265164	0.202953	0.135637	0.0715494	0.0191178	2.22045e-16	2.22045e-16	2.22045e-16	0.0254301	0.0787839	0.141027	0.202843	0.255313	0.291817	0.309633	0.310298	0.298582	0.280457	0.261089	0.243657
CP59	4	3.34875	3.47033	3.63095	3.80539	3.96008	4.06332	4.09469	4.04893	3.93369	3.76446	3.56028	3.34175	3.13055	2.94845	2.814	2.73728	2.71089	2.72117	2.7568	2.78691	2.77879	2.73911	2.67735	2.61224	2.56171	2.53583	2.51896	2.50837	2.4867	2.43949	2.34884	2.2176	2.05671	1.8773	1.6913	1.50914	1.33818	1.18156	1.0375	0.89996	0.761352	0.615849	0.461987	0.303905	0.151128	0.0163425	2.22045e-16	2.22045e-16
CP6	4	1.02491	0.982591	0.973771	0.987358	1.00551	1.00945	0.985548	0.9292	0.845405	0.746259	0.646684	0.56046	0.49726	0.461577	0.453056	0.463627	0.49096	0.5332	0.583013	0.63382	0.679687	0.713544	0.733297	0.737806	0.728789	0.711463	0.692721	0.67817	0.669559	0.663822	0.654108	0.631997	0.590195	0.524713	0.436371	0.33129	0.219702	0.113545	0.0236011	2.22045e-16	2.22045e-16	2.22045e-16	2.22045e-16	2.22045e-16	2.22045e-16	2.22045e-16	2.22045e-16	2.22045e-16
CP61	4	1.8435	1.84439	1.79333	1.68611	1.53976	1.39126	1.27888	1.22129	1.21323	1.23407	1.25826	1.2626	1.22676	1.15419	1.07832	1.02746	1.02213	1.06187	1.12709	1.18734	1.22104	1.22086	1.18971	1.1402	1.08939	1.05094	1.02923	1.02086	1.02047	1.02144	1.01366	0.987375	0.940182	0.881869	0.819816	0.761276	0.708973	0.659142	0.601427	0.526039	0.432313	0.331779	0.243962	0.187108	0.17002	0.189819	0.235668	0.293468
CP62	4	1.02078	1.01261	0.98525	0.938061	0.881173	0.833527	0.816638	0.844561	0.922248	1.04381	1.17927	1.30214	1.39158	1.43501	1.43113	1.3862	1.31077	1.21483	1.107	0.994954	0.886747	0.790137	0.710302	0.648011	0.598218	0.552063	0.500958	0.441391	0.377248	0.318247	0.276147	0.260724	0.275809	0.318689	0.380219	0.447636	0.507079	0.546461	0.558114	0.539227	0.492764	0.426389	0.351844	0.282128	0.22845	0.198176	0.193804	0.21448
CP63	4	1.13447	0.918666	0.792051	0.819769	1.02149	1.33739	1.62915	1.75185	1.64497	1.35922	1.02226	0.768409	0.6632	0.680895	0.74662	0.791326	0.77879	0.707414	0.60003	0.487502	0.396798	0.346364	0.342706	0.379405	0.438852	0.493497	0.512474	0.47864	0.402934	0.317865	0.2564	0.232451	0.235464	0.240836	0.228517	0.194926	0.151393	0.115121	0.0993757	0.10692	0.12997	0.153951	0.163463	0.150899	0.123099	0.0998544	0.101709	0.135145
CP69	4	1.39611	1.3868	1.35257	1.29644	1.2228	1.13723	1.04575	0.954285	0.867969	0.790445	0.723601	0.667748	0.621854	0.584378	0.553663	0.5281	0.50636	0.487542	0.471254	0.457564	0.446819	0.439293	0.434877	0.432708	0.431075	0.42775	0.420323	0.406789	0.38613	0.358655	0.325812	0.289829	0.253313	0.218788	0.188528	0.164348	0.147436	0.13823	0.136225	0.139867	0.14678	0.154072	0.158931	0.159319	0.154519	0.145504	0.134749	0.125691
CP72	4	1.23528	1.34012	1.46165	1.59291	1.72271	1.83712	1.92174	1.96374	1.95403	1.88964	1.77506	1.62196	1.44676	1.26681	1.09741	0.949996	0.831548	0.744886	0.689296	0.6614	0.656209	0.667842	0.690041	0.716795	0.742643	0.762806	0.773161	0.770139	0.750919	0.711845	0.65343	0.583642	0.506721	0.41721	0.330442	0.249935	0.17973	0.122262	0.0785762	0.0489136	0.0333745	0.032143	0.0447165	0.0694186	0.103448	0.142816	0.182688	0.217992
CP74	4	1.79197	1.75608	1.60538	1.36362	1.09487	0.879461	0.779567	0.813249	0.951741	1.13739	1.30857	1.42029	1.45375	1.41242	1.31187	1.17155	1.01035	0.844688	0.688149	0.551987	0.445012	0.372656	0.335722	0.329753	0.345331	0.370099	0.392779	0.407313	0.413798	0.41536	0.413429	0.40561	0.387919	0.358687	0.320604	0.279673	0.242524	0.214352	0.198316	0.195509	0.204538	0.221204	0.239561	0.254203	0.261914	0.262056	0.256526	0.250181
CP82	4	1.44288	1.3823	1.2578	1.09828	0.949061	0.853491	0.835648	0.894485	1.00871	1.14524	1.26856	1.3514	1.38303	1.3701	1.32988	1.27986	1.23	1.18152	1.13066	1.07257	1.00321	0.920516	0.826483	0.727908	0.634548	0.555909	0.49842	0.463827	0.449849	0.452838	0.469661	0.498119	0.525724	0.542489	0.534966	0.493653	0.420062	0.326539	0.232533	0.158335	0.119214	0.122013	0.164594	0.237562	0.327054	0.417848	0.496771	0.555693
CP84	4	1.25089	1.11311	0.986931	0.888032	0.825383	0.801699	0.816288	0.867543	0.952972	1.06714	1.19915	1.33213	1.44506	1.51695	1.53231	1.48516	1.37521	1.22012	1.03884	0.854205	0.682677	0.544648	0.447578	0.38913	0.358517	0.340744	0.321959	0.293643	0.254497	0.209608	0.167887	0.138672	0.128756	0.140552	0.17179	0.216399	0.266082	0.312394	0.348505	0.370057	0.374622	0.36079	0.328213	0.278252	0.214897	0.145337	0.0792891	0.0265623
CP85	4	1.31771	1.28848	1.23628	1.15237	1.04154	0.92206	0.819497	0.757577	0.750415	0.797995	0.886587	0.993515	1.09373	1.16625	1.19785	1.18357	1.12476	1.02739	0.90009	0.753382	0.598856	0.448392	0.312886	0.200751	0.116655	0.0610113	0.0305519	0.0194296	0.0212304	0.030515	0.0437826	0.0595268	0.0777291	0.0992861	0.125514	0.157753	0.196933	0.24277	0.292786	0.341688	0.38223	0.407446	0.41348	0.400964	0.374711	0.34188	0.30974	0.283784
CP87	4	0.609235	0.531584	0.469482	0.440337	0.450682	0.493725	0.55253	0.607302	0.642929	0.653621	0.643482	0.623734	0.608273	0.608726	0.629994	0.668035	0.711318	0.745739	0.760589	0.752526	0.725712	0.688888	0.651749	0.621862	0.603139	0.59581	0.596979	0.601389	0.602355	0.593015	0.567917	0.524713	0.465119	0.394326	0.319196	0.246563	0.182455	0.131863	0.0985303	0.0846663	0.0906127	0.114614	0.152673	0.198639	0.244989	0.284639	0.313057	0.32964
CP90	4	0.77668	0.651588	0.532074	0.47283	0.49116	0.557046	0.619554	0.636717	0.58917	0.480152	0.333143	0.192743	0.116316	0.14411	0.266777	0.423282	0.536319	0.55929	0.497963	0.397761	0.314619	0.28467	0.307996	0.357	0.399598	0.420168	0.425523	0.432205	0.446647	0.457478	0.44579	0.401396	0.332976	0.265861	0.228114	0.237855	0.296741	0.388145	0.483263	0.554096	0.583221	0.568248	0.524742	0.485243	0.485222	0.537058	0.614999	0.666711
CP92	4	1.64691	1.41852	1.13448	0.833792	0.564622	0.374982	0.300311	0.351798	0.512517	0.741911	0.986837	1.19516	1.32897	1.37301	1.33449	1.23504	1.1008	0.955686	0.818679	0.703145	0.616131	0.558006	0.523622	0.505195	0.494921	0.486288	0.474276	0.455438	0.428201	0.392878	0.350967	0.304131	0.2534	0.199369	0.143759	0.090795	0.0468594	0.0186697	0.0112892	0.0269043	0.0648656	0.120392	0.184011	0.241566	0.276725	0.276302	0.236148	0.164542
CP93	4	0.223674	2.21785e-05	0.114929	0.410389	0.727114	0.932904	0.972059	0.893226	0.82915	0.853684	0.910451	0.895448	0.776427	0.636511	0.576134	0.592947	0.644024	0.734861	0.843411	0.923438	0.959522	0.924116	0.823504	0.727202	0.681643	0.692166	0.734159	0.764856	0.772172	0.779948	0.807216	0.827872	0.798235	0.731126	0.683476	0.716001	0.855132	1.03719	1.13335	1.10527	1.01534	0.911459	0.818133	0.784465	0.866097	1.03645	1.13392	0.978491
CP11	5	0.726677	1.06755	1.07455	0.725618	0.404784	0.352114	0.469585	0.557833	0.519964	0.400385	0.344353	0.403917	0.486677	0.53037	0.560073	0.619643	0.687612	0.678068	0.676758	0.832394	1.09181	1.2377	1.30351	1.39997	1.40288	1.24727	1.09341	1.09041	1.19863	1.18979	1.00357	0.881907	0.980374	1.11783	1.05818	0.878461	0.795197	0.833598	0.938835	1.01298	0.932826	0.811684	0.868885	1.01317	0.970015	0.728316	0.510933	0.481942
CP116	5	0.52941	0.420267	0.300109	0.263537	0.390482	0.670199	1.00082	1.25867	1.36988	1.34373	1.24201	1.11668	0.985118	0.857736	0.768614	0.762512	0.852473	0.995546	1.1131	1.16307	1.14726	1.10528	1.08536	1.10634	1.16067	1.22629	1.27042	1.25942	1.1797	1.0519	0.924377	0.841576	0.819709	0.844585	0.880541	0.889352	0.854677	0.789393	0.717729	0.654065	0.593945	0.527491	0.457557	0.395082	0.347302	0.315198	0.297858	0.298345
CP123	5	2.31567	2.40123	2.48648	2.56173	2.61352	2.62725	2.59196	2.50576	2.37675	2.22024	2.05374	1.89277	1.7485	1.62748	1.53222	1.46176	1.41217	1.37726	1.35044	1.32622	1.301	1.27312	1.24272	1.21138	1.18165	1.15584	1.13485	1.11754	1.10127	1.08299	1.06039	1.03244	0.999565	0.963374	0.926324	0.891038	0.85964	0.833073	0.810701	0.790385	0.769176	0.744278	0.71389	0.677579	0.636257	0.5917	0.545861	0.500451
CP129	5	1.13652	0.965673	0.657737	0.457774	0.526061	0.85141	1.2605	1.54774	1.6271	1.57251	1.45586	1.31546	1.20199	1.15152	1.13604	1.14972	1.234	1.35722	1.39483	1.29459	1.15653	1.1204	1.21444	1.32497	1.33693	1.27057	1.24302	1.32012	1.43687	1.46541	1.35877	1.17122	0.969122	0.802101	0.693535	0.607995	0.500537	0.37602	0.271968	0.210999	0.166719	0.100498	1.35921e-07	2.22045e-16	2.22045e-16	0.0283576	0.115378	0.190453
CP13	5	0.764212	0.378979	0.342147	0.676417	0.903857	0.977905	1.07037	1.08462	1.00312	0.899705	0.786681	0.492897	0.469472	0.890289	0.957494	0.505788	0.417536	0.612999	0.581687	0.440801	0.329892	0.474252	0.652042	0.53098	0.503834	0.513627	0.479061	0.649947	0.811081	0.879902	1.0398	0.925234	0.749241	1.03644	1.31769	1.16657	0.777445	0.698413	0.794024	0.530136	0.372178	0.599287	0.520753	0.274361	0.242578	0.120469	0.0923179	0.262262
CP133	5	1.85677	1.92264	1.99043	2.04836	2.08295	2.08274	2.04159	1.96158	1.85178	1.72601	1.59877	1.48227	1.38475	1.31024	1.25855	1.22595	1.20644	1.19257	1.17662	1.15187	1.11432	1.06431	1.00803	0.955449	0.919008	0.90673	0.922076	0.95966	1.00796	1.05183	1.07704	1.07384	1.03924	0.975824	0.890021	0.78994	0.683583	0.577908	0.478335	0.38863	0.310544	0.243728	0.185917	0.134418	0.0876977	0.0466248	1.38835e-13	2.22045e-16
CP14	5	0.0953874	0.432112	0.965575	1.36357	1.31835	0.889424	0.432667	0.225585	0.272934	0.401603	0.446845	0.373651	0.276801	0.258622	0.309775	0.341641	0.326397	0.352758	0.496157	0.679473	0.749641	0.684717	0.615953	0.635292	0.703601	0.73777	0.703466	0.626556	0.555498	0.523727	0.542961	0.606079	0.675013	0.704808	0.689494	0.646459	0.590849	0.539838	0.506466	0.509532	0.579441	0.709585	0.823468	0.846878	0.8125	0.833445	0.938458	1.02197
CP140	5	0.496072	0.372404	0.638699	0.277937	0.547594	0.554739	0.307719	0.235648	0.469406	0.537443	0.549382	0.52054	0.898801	1.05547	0.416312	0.376105	0.586935	0.61562	0.645823	0.560452	0.402898	0.36743	0.570179	0.836835	0.560529	0.704132	0.944938	0.865145	0.671726	0.785706	0.649737	0.546031	0.354022	0.751366	0.737083	0.427056	0.43339	0.379021	0.487612	0.373491	0.533832	0.381576	0.333721	0.455179	0.3393	0.393288	0.373434	0.414298
CP141	5	0.503727	0.799919	1.12789	1.37578	1.43766	1.26955	0.916734	0.497468	0.150808	2.22045e-16	9.159e-16	0.192564	0.434526	0.636441	0.740059	0.745567	0.698548	0.65585	0.654766	0.698725	0.762359	0.811007	0.823293	0.802882	0.77278	0.758105	0.772353	0.814902	0.875149	0.938227	0.989379	1.01701	1.01661	0.993079	0.958945	0.929266	0.917945	0.934811	0.980315	1.0419	1.09769	1.12686	1.1209	1.08658	1.04034	0.999793	0.975135	0.963297
CP144	5	2.34831	2.44636	2.47526	2.4449	2.3643	2.24089	2.084	1.90513	1.71561	1.52843	1.36159	1.2375	1.17449	1.17985	1.2464	1.35109	1.45824	1.53142	1.54648	1.49691	1.39041	1.24256	1.07479	0.912558	0.78182	0.701323	0.674659	0.684942	0.699452	0.684271	0.622776	0.522609	0.407679	0.302276	0.21978	0.159512	0.111586	0.0651684	0.0146614	2.22045e-16	2.22045e-16	2.22045e-16	2.22045e-16	2.22045e-16	2.22045e-16	2.22045e-16	2.18058e-15	0.0516092
CP159	5	1.17736	1.44622	1.75786	2.04205	2.22277	2.24766	2.11068	1.85519	1.55452	1.28035	1.07663	0.949663	0.874459	0.810577	0.744315	0.669446	0.591874	0.51409	0.453372	0.409593	0.375912	0.345035	0.314551	0.288526	0.275522	0.284387	0.319503	0.377594	0.447882	0.515106	0.563769	0.583143	0.571997	0.540004	0.504015	0.481137	0.481992	0.507158	0.547903	0.590363	0.621299	0.633449	0.617786	0.588929	0.55166	0.507691	0.448072	0.362678
CP16	5	1.3129	1.31485	1.28776	1.25164	1.2257	1.21864	1.22494	1.22874	1.21185	1.16064	1.06985	0.944314	0.798791	0.654572	0.531776	0.440705	0.37778	0.328431	0.275278	0.207656	0.128859	0.0587869	0.0309975	0.0839631	0.247664	0.529272	0.903908	1.3165	1.69635	1.97852	2.12206	2.11772	1.98561	1.7695	1.53038	1.33303	1.22419	1.21456	1.27684	1.36029	1.41235	1.39654	1.30018	1.13344	0.9241	0.710233	0.53136	0.42023
CP160	5	0.136451	0.145531	0.155083	0.161327	0.161281	0.154063	0.141127	0.125397	0.110006	0.0975533	0.0900167	0.0890826	0.0964171	0.113452	0.140479	0.175584	0.21427	0.250256	0.27722	0.29061	0.289036	0.274996	0.254453	0.235013	0.223574	0.224349	0.237821	0.260923	0.288492	0.315061	0.336218	0.348979	0.351393	0.342181	0.321098	0.28965	0.25148	0.209162	0.162218	0.12569	0.0981421	0.0741593	0.047113	0.0128821	2.22045e-16	2.22045e-16	2.22045e-16	2.22045e-16
CP161	5	1.10815	0.756241	0.404587	0.150082	0.0560988	0.147529	0.363752	0.626155	0.853551	0.995831	1.0465	1.03333	0.996108	0.964313	0.948207	0.942291	0.933624	0.913319	0.885271	0.863554	0.862561	0.88865	0.937982	1.00013	1.06179	1.10884	1.12921	1.11617	1.06994	0.996827	0.90775	0.817881	0.74422	0.69931	0.683777	0.682885	0.672648	0.634013	0.563708	0.473347	0.381077	0.303083	0.248002	0.215759	0.201534	0.20289	0.225458	0.281462
CP163	5	0.565462	0.254582	0.0838078	0.174822	0.477667	0.827082	1.0701	1.15271	1.12701	1.08456	1.07748	1.08468	1.06194	1.01662	1.00164	1.03329	1.05754	1.01786	0.925723	0.85937	0.886175	0.993625	1.10585	1.14913	1.11132	1.04862	1.02928	1.06189	1.08922	1.06934	1.01914	0.964033	0.894328	0.785211	0.651301	0.544903	0.500274	0.505442	0.516845	0.508562	0.504362	0.538571	0.599869	0.635194	0.611651	0.553926	0.501876	0.461681
CP167	5	0.748454	0.746492	0.73699	0.741605	0.774487	0.8331	0.893732	0.921859	0.898256	0.84151	0.798311	0.806174	0.866491	0.940363	0.968945	0.912442	0.778418	0.619689	0.501913	0.462861	0.493549	0.550927	0.59249	0.606251	0.610387	0.627429	0.661514	0.698193	0.722929	0.736496	0.750888	0.77188	0.788826	0.78436	0.748497	0.681204	0.586358	0.46746	0.332081	0.197511	0.0885846	0.0242602	0.0351187	0.0997367	0.188596	0.259371	0.285907	0.277292
CP168	5	1.61744	1.59806	1.60249	1.66407	1.79012	1.94665	2.06608	2.08262	1.974	1.77278	1.54247	1.33824	1.18515	1.08038	1.00749	0.951084	0.901686	0.85432	0.805307	0.751277	0.689959	0.620772	0.544464	0.461754	0.373863	0.285277	0.205408	0.145536	0.112697	0.1063	0.118379	0.137415	0.151635	0.15192	0.134296	0.10087	0.0595746	6.87512e-08	2.22045e-16	2.22045e-16	1.65877e-11	0.0442738	0.0746439	0.0948922	0.0989044	0.0874138	0.0674915	0.0491453
CP17	5	1.41402	1.55814	1.64748	1.69113	1.67357	1.59357	1.47774	1.36131	1.28415	1.24351	1.27091	1.33728	1.38189	1.37529	1.3148	1.20402	1.05924	0.907848	0.785547	0.728422	0.760316	0.880684	1.057	1.22986	1.33334	1.3235	1.19657	0.987167	0.751443	0.544944	0.403347	0.333	0.314146	0.313487	0.30119	0.263695	0.20746	0.152056	0.11653	0.107529	0.115988	0.124854	0.121519	0.103866	0.0769592	0.0467639	0.0167584	2.22045e-16
CP172	5	0.949161	0.998364	0.96837	0.884837	0.797151	0.753331	0.7738	0.841657	0.918896	0.972876	0.991922	0.984259	0.967411	0.957393	0.962924	0.984142	1.01363	1.03788	1.04182	1.01667	0.964442	0.891799	0.814252	0.749471	0.691495	0.637858	0.588579	0.540208	0.491778	0.446292	0.409852	0.388932	0.386526	0.399484	0.417912	0.427596	0.414935	0.372473	0.302423	0.216242	0.129619	0.0561507	0.000106311	2.22045e-16	2.1911e-14	0.0134393	0.0548843	0.0903808
CP175	5	1.66178	1.69455	1.70772	1.6673	1.5641	1.44241	1.36335	1.35975	1.42427	1.51321	1.56837	1.54711	1.44605	1.30567	1.19208	1.16307	1.23703	1.38065	1.52314	1.59179	1.54661	1.39322	1.17097	0.929618	0.711198	0.542223	0.43239	0.376765	0.360212	0.363913	0.371712	0.372983	0.361757	0.33503	0.292218	0.235779	0.171358	0.105811	0.0447334	2.22045e-16	2.22045e-16	2.22045e-16	2.22045e-16	2.22045e-16	2.22045e-16	8.60579e-15	0.0259893	0.0887082
CP178	5	1.36552	1.57216	1.73654	1.83487	1.86729	1.85049	1.81702	1.7963	1.7997	1.82183	1.84831	1.86121	1.84463	1.79064	1.70186	1.58733	1.45662	1.32006	1.19161	1.08762	1.02134	0.997675	1.01083	1.04588	1.08293	1.10308	1.09499	1.0599	1.01015	0.961614	0.923546	0.89176	0.851797	0.790955	0.710143	0.626673	0.5622	0.531054	0.542647	0.577895	0.605142	0.593761	0.513497	0.380724	0.225196	0.0818435	2.22045e-16	2.22045e-16
CP185	5	0.0864542	0.209588	0.361744	0.529147	0.691576	0.824786	0.905747	0.919436	0.864125	0.752445	0.607498	0.456733	0.325875	0.234447	0.19347	0.204967	0.26292	0.355144	0.465699	0.577568	0.675286	0.747194	0.787221	0.79387	0.765187	0.726583	0.68554	0.648448	0.609363	0.583595	0.572133	0.574683	0.589229	0.61286	0.642914	0.678032	0.718514	0.765419	0.818705	0.875675	0.93094	0.978134	1.01261	1.03335	1.04306	1.04655	1.04855	1.05169
CP186	5	2.03557	2.17697	2.21557	2.12392	1.89209	1.55343	1.17644	0.839431	0.600633	0.481507	0.46928	0.531558	0.631215	0.735641	0.819939	0.868734	0.877187	0.849388	0.794745	0.725149	0.652787	0.586964	0.529951	0.475709	0.414357	0.338964	0.249647	0.154151	0.0656869	2.22045e-16	2.22045e-16	2.22045e-16	3.73109e-16	0.0590948	0.112932	0.149993	0.163494	0.155181	0.132488	0.106212	0.0876063	0.0834468	0.0923579	0.106499	0.117671	0.122424	0.122544	0.122835
CP188	5	0.973983	0.981664	1.02455	1.08599	1.13332	1.13322	1.07027	0.954833	0.817378	0.695398	0.618224	0.596811	0.621876	0.669587	0.711727	0.726422	0.70514	0.653966	0.590019	0.534852	0.506714	0.513484	0.548669	0.593439	0.624275	0.622065	0.579061	0.500896	0.402596	0.302071	0.215032	0.152411	0.119135	0.113221	0.125707	0.142929	0.151216	0.142079	0.115129	0.0770771	5.48652e-11	1.07922e-15	5.45057e-16	1.35627e-11	0.102927	0.196704	0.304796	0.409714
CP191	5	1.42101	1.51844	1.57443	1.58437	1.55206	1.48721	1.40174	1.30576	1.20462	1.09938	0.990712	0.883311	0.786598	0.71129	0.665136	0.650756	0.665669	0.702836	0.751387	0.798069	0.830371	0.839971	0.824741	0.788324	0.737969	0.68163	0.625141	0.570434	0.51582	0.458043	0.394695	0.326141	0.256292	0.191482	0.137883	0.0990769	0.0751203	0.0631583	0.0592061	0.0598672	0.0632725	0.0694233	0.0800977	0.0975402	0.12217	0.151113	0.178869	0.199876
CP2	5	0.733067	0.921341	1.16412	1.43604	1.69859	1.90722	2.02282	2.02459	1.91679	1.72553	1.48709	1.23522	0.994588	0.781144	0.604997	0.472229	0.385545	0.344657	0.347282	0.3897	0.466456	0.569111	0.684948	0.797339	0.888138	0.942057	0.951554	0.919781	0.859286	0.787067	0.717964	0.659926	0.612903	0.571889	0.532378	0.494345	0.461749	0.438626	0.425768	0.420093	0.416162	0.408158	0.391453	0.363693	0.325692	0.28167	0.237987	0.200542
CP20	5	0.580546	0.64265	0.780414	0.922875	0.982025	0.911888	0.739498	0.542641	0.397261	0.333328	0.327215	0.331952	0.31849	0.295331	0.294662	0.34056	0.42529	0.511155	0.554875	0.533007	0.450697	0.336189	0.226583	0.151268	0.123026	0.139517	0.189111	0.25627	0.326434	0.388097	0.430832	0.444484	0.423793	0.376218	0.320617	0.275183	0.248204	0.238183	0.238987	0.244694	0.251509	0.257227	0.260897	0.262869	0.264104	0.264928	0.26421	0.259684
CP23	5	1.91965	2.10627	2.19908	2.15329	1.96292	1.67031	1.35332	1.09645	0.959623	0.957859	1.05538	1.16542	1.25487	1.27426	1.20805	1.07509	0.909258	0.737541	0.611374	0.541583	0.521378	0.533683	0.558287	0.576975	0.577092	0.554037	0.511563	0.459601	0.410301	0.372973	0.350196	0.337185	0.324687	0.304059	0.271671	0.23017	0.18635	0.147431	0.118012	0.0988202	0.0871818	0.0788192	0.0700771	0.0592466	0.046582	0.0335334	0.0218512	0.0131277
CP45	5	1.22517	1.28823	1.31843	1.31945	1.29676	1.25704	1.20731	1.1522	1.0926	1.02153	0.939935	0.865423	0.801946	0.753051	0.721256	0.70673	0.705429	0.712187	0.715781	0.708127	0.684039	0.643518	0.591853	0.538137	0.492086	0.459923	0.441395	0.428216	0.409375	0.375998	0.322005	0.247471	0.158027	0.0682344	9.0477e-08	2.22045e-16	2.22045e-16	2.22045e-16	0.0100419	0.081691	0.15854	0.224478	0.265652	0.273894	0.249045	0.198909	0.137374	0.0786015
CP54	5	0.828833	0.796454	0.781944	0.768065	0.735862	0.672445	0.577956	0.468376	0.371836	0.317997	0.325097	0.391743	0.4973	0.609709	0.66452	0.687422	0.672336	0.623833	0.554136	0.479288	0.405691	0.35276	0.323741	0.307934	0.292534	0.270619	0.245043	0.225967	0.224442	0.246097	0.287569	0.336816	0.378956	0.396074	0.381401	0.340652	0.28451	0.229858	0.192005	0.178654	0.187488	0.208172	0.226994	0.232369	0.218829	0.188412	0.149567	0.114161
CP55	5	0.179522	0.144605	0.121663	0.130335	0.187924	0.303138	0.470912	0.670123	0.867717	1.02751	1.12112	1.13609	1.07908	0.971567	0.842327	0.719489	0.624909	0.571172	0.561426	0.590461	0.647087	0.717268	0.786776	0.842849	0.875068	0.877074	0.848501	0.796023	0.731959	0.671517	0.629823	0.619917	0.650579	0.724021	0.833704	0.964092	1.09318	1.20418	1.2513	1.26326	1.24269	1.17783	1.10741	1.04802	1.01199	1.00063	1.00476	1.00956
CP57	5	1.23156	1.11124	1.12592	1.25948	1.36109	1.28149	1.02486	0.740222	0.583705	0.591713	0.674115	0.717629	0.693058	0.661528	0.679617	0.722644	0.733176	0.708776	0.691897	0.700146	0.71837	0.726794	0.713495	0.667579	0.597556	0.519686	0.439442	0.370809	0.355752	0.404897	0.481939	0.505543	0.460456	0.37565	0.303934	0.276862	0.274798	0.250621	0.194336	0.149852	0.160229	0.214585	0.263556	0.27039	0.234758	0.182845	0.142195	0.122005
CP60	5	0.785885	1.03411	1.31669	1.54984	1.65897	1.61633	1.4526	1.23137	1.01223	0.834858	0.72023	0.674451	0.686379	0.726892	0.758477	0.753616	0.708375	0.640816	0.575778	0.529047	0.501333	0.483265	0.465047	0.444116	0.425946	0.418407	0.424126	0.435265	0.434596	0.403886	0.335888	0.241708	0.148627	0.0880968	0.0802153	0.123225	0.194031	0.259562	0.292844	0.282867	0.235309	0.168371	0.10641	0.0709226	0.0715976	0.102619	0.147329	0.18797
CP66	5	1.11656	1.19947	1.28008	1.35144	1.40745	1.44265	1.45241	1.43451	1.39126	1.33081	1.26539	1.20685	1.16151	1.12689	1.0925	1.04443	0.972024	0.873775	0.758399	0.641848	0.542086	0.473932	0.444937	0.454188	0.492912	0.546925	0.600179	0.638571	0.653136	0.641872	0.609591	0.565602	0.520045	0.48014	0.448223	0.422021	0.396736	0.367663	0.331993	0.289299	0.241166	0.190582	0.141474	0.0982664	0.0652253	0.0455918	0.0408972	0.0501716
CP7	5	0.803736	1.08327	1.26675	1.32123	1.25976	1.12889	0.982044	0.857974	0.774012	0.728875	0.717174	0.742276	0.794447	0.856186	0.905087	0.916794	0.887508	0.825348	0.742741	0.652791	0.566269	0.491013	0.43098	0.385577	0.350506	0.320446	0.292242	0.266033	0.243666	0.22654	0.214264	0.204123	0.191924	0.173998	0.149279	0.12029	0.0922985	0.0713162	0.0621329	0.0664844	0.0813914	0.0981573	0.103465	0.0838729	0.033656	2.22045e-16	2.22045e-16	2.22045e-16
CP71	5	1.56633	1.61528	1.61263	1.54025	1.39639	1.19867	0.981743	0.787871	0.653364	0.597026	0.615919	0.689729	0.789693	0.884904	0.958047	0.990807	0.97565	0.917345	0.829149	0.731395	0.646235	0.591325	0.574744	0.593543	0.635951	0.68551	0.724904	0.739057	0.717984	0.659457	0.570819	0.467931	0.369642	0.290513	0.23659	0.205503	0.18918	0.177066	0.159024	0.128247	0.0840446	0.0326619	2.22045e-16	2.22045e-16	2.22045e-16	2.22045e-16	2.22045e-16	2.22045e-16
CP73	5	2.10706	1.94024	1.70807	1.42382	1.11311	0.80891	0.544028	0.342881	0.21559	0.156852	0.149824	0.172469	0.204073	0.229803	0.242373	0.241192	0.230001	0.214201	0.198576	0.185774	0.175813	0.166629	0.155378	0.139982	0.120292	0.0984238	0.078159	0.063623	0.0578481	0.0617862	0.0741212	0.0918069	0.111065	0.128444	0.141619	0.149748	0.153262	0.15328	0.151018	0.147374	0.1428	0.137499	0.13186	0.126837	0.124145	0.126194	0.13578	0.155577
CP8	5	1.52915	1.45021	1.37692	1.34688	1.38326	1.48703	1.63545	1.78842	1.90327	1.95044	1.92221	1.83113	1.7036	1.57219	1.46845	1.41455	1.41713	1.46668	1.54397	1.62871	1.70621	1.76941	1.8171	1.85014	1.86782	1.86638	1.84063	1.78803	1.71132	1.61846	1.52127	1.43384	1.36944	1.33606	1.33231	1.34581	1.35676	1.34469	1.29449	1.20034	1.06761	0.911776	0.75437	0.616694	0.514494	0.455035	0.43651	0.449378
CP97	5	0.816782	0.749577	0.664542	0.575863	0.500278	0.453667	0.447358	0.485139	0.562091	0.665803	0.77952	0.886162	0.971969	1.02864	1.05373	1.04965	1.022	0.977881	0.924586	0.86885	0.816326	0.771404	0.737107	0.714798	0.703671	0.700488	0.700136	0.697084	0.68725	0.669521	0.646333	0.623118	0.606798	0.603846	0.618593	0.652169	0.702117	0.762593	0.825165	0.880296	0.918235	0.929116	0.919493	0.891679	0.849417	0.788734	0.723899	0.658967
CP104	6	0.956118	0.855524	0.727195	0.580769	0.445481	0.367811	0.382846	0.487539	0.639779	0.783183	0.880413	0.924969	0.927512	0.901295	0.855244	0.793202	0.716098	0.623041	0.513869	0.398715	0.30196	0.24834	0.245809	0.281492	0.332396	0.379469	0.413561	0.434226	0.448552	0.466828	0.493629	0.524803	0.554817	0.580072	0.594187	0.588193	0.560921	0.527254	0.508467	0.513499	0.53304	0.55219	0.561619	0.555048	0.526396	0.47579	0.415229	0.366782
CP106	6	0.882324	0.74432	0.618897	0.54359	0.539984	0.599436	0.686556	0.758513	0.784717	0.755437	0.679695	0.579216	0.483156	0.420412	0.401564	0.442315	0.532426	0.629677	0.713459	0.762768	0.764796	0.719131	0.639014	0.548056	0.470725	0.421965	0.402306	0.400806	0.403352	0.400424	0.389538	0.370132	0.344374	0.315308	0.279814	0.245887	0.224395	0.219997	0.22858	0.238753	0.238664	0.222919	0.196306	0.171297	0.161539	0.173972	0.204062	0.23874
CP112	6	1.75099	2.23122	2.62071	2.86261	2.92657	2.81612	2.56508	2.22581	1.85487	1.50134	1.19968	0.967224	0.80526	0.700501	0.639173	0.607862	0.593339	0.586605	0.584941	0.593314	0.614828	0.650167	0.696251	0.746074	0.789618	0.814341	0.813603	0.783467	0.722489	0.632963	0.52087	0.395321	0.260758	0.132972	0.023657	2.22045e-16	2.22045e-16	2.22045e-16	2.22045e-16	2.22045e-16	2.22045e-16	0.0401067	0.0954699	0.13978	0.170226	0.188577	0.20074	0.215174
CP115	6	0.892315	0.853208	0.778351	0.670461	0.537649	0.392347	0.24931	0.122987	0.024113	1.13759e-13	2.22045e-16	2.22045e-16	1.83202e-06	0.0626131	0.138539	0.216149	0.288188	0.349781	0.398772	0.435682	0.462967	0.483797	0.5012	0.517002	0.531445	0.543146	0.549417	0.547181	0.533655	0.507314	0.46853	0.419574	0.364752	0.309484	0.259664	0.220703	0.197104	0.191418	0.20442	0.234635	0.278464	0.330761	0.385162	0.435094	0.464858	0.478825	0.478944	0.465163
CP119	6	1.31777	1.19767	1.07873	0.962248	0.850333	0.74732	0.659407	0.593184	0.55381	0.543298	0.559648	0.597124	0.647481	0.701576	0.750986	0.789574	0.81462	0.826993	0.830378	0.82977	0.829484	0.831354	0.833845	0.832372	0.820656	0.792736	0.744844	0.676519	0.591036	0.495139	0.397974	0.309409	0.238126	0.190027	0.16726	0.167841	0.186137	0.214076	0.242846	0.264829	0.275353	0.273658	0.262739	0.248109	0.23617	0.232565	0.240868	0.258919
CP120	6	0.883985	0.748895	0.609784	0.520058	0.507442	0.550719	0.58487	0.559	0.486495	0.408734	0.332547	0.251258	0.1959	0.205394	0.266767	0.332323	0.367939	0.35928	0.322376	0.293832	0.2963	0.325001	0.365408	0.405841	0.445027	0.473629	0.502566	0.559337	0.628986	0.661944	0.633453	0.598553	0.633001	0.721612	0.769709	0.727619	0.632598	0.536267	0.469567	0.46192	0.518573	0.587133	0.605499	0.582853	0.583102	0.619186	0.622619	0.531546
CP124	6	0.31737	0.332154	0.38256	0.449502	0.493929	0.503478	0.500869	0.509144	0.530689	0.558462	0.591135	0.637443	0.702954	0.77231	0.823623	0.858676	0.894193	0.931374	0.958486	0.973471	0.978215	0.949237	0.844908	0.656526	0.439558	0.282796	0.243795	0.307315	0.401858	0.460759	0.469034	0.460852	0.483848	0.548022	0.59844	0.554189	0.393704	0.187749	0.0346962	2.22045e-16	0.0416151	0.162626	0.313371	0.447299	0.502025	0.438082	0.292064	0.150208
CP125	6	1.01237	0.857322	0.722722	0.624596	0.575563	0.582376	0.64352	0.748134	0.877444	1.00882	1.12129	1.2002	1.23943	1.24061	1.21046	1.15779	1.09094	1.01634	0.938147	0.859043	0.781059	0.706142	0.636331	0.573666	0.519948	0.476478	0.443809	0.421664	0.408959	0.403793	0.403434	0.404525	0.403538	0.397413	0.384275	0.363936	0.337935	0.309219	0.281631	0.259291	0.245868	0.243908	0.254482	0.277428	0.312007	0.357725	0.414934	0.484793
CP138	6	0.688148	0.800131	0.951818	1.13307	1.30621	1.41161	1.41665	1.33918	1.21513	1.07209	0.928291	0.811395	0.740523	0.713026	0.711155	0.721693	0.742859	0.770472	0.782941	0.750124	0.665484	0.569035	0.520244	0.542707	0.607687	0.671436	0.718006	0.758915	0.798419	0.814548	0.773597	0.663828	0.517664	0.394363	0.335955	0.336177	0.350589	0.337211	0.288276	0.228976	0.190963	0.189573	0.220771	0.267797	0.308368	0.322585	0.302471	0.25881
CP143	6	0.204829	0.428599	0.717959	0.967923	1.08999	1.06603	0.958213	0.87018	0.870678	0.949415	1.04135	1.08474	1.06141	0.997516	0.930094	0.873104	0.816865	0.755329	0.701329	0.678612	0.702138	0.764418	0.840033	0.898113	0.920841	0.9209	0.926955	0.952292	0.98523	1.00708	1.01173	1.00351	0.992182	0.990648	1.00296	1.0183	1.02706	1.03119	1.0331	1.02719	1.01181	1.00186	1.01342	1.04115	1.06759	1.0925	1.13455	1.1967
CP148	6	0.460582	0.378487	0.362295	0.447968	0.628503	0.846536	1.0215	1.09635	1.06596	0.968812	0.859305	0.781246	0.749155	0.746189	0.742706	0.723174	0.698356	0.695569	0.739969	0.83921	0.976139	1.11361	1.21118	1.2425	1.20407	1.11364	1.00075	0.893879	0.80897	0.74513	0.69276	0.645133	0.599868	0.554361	0.50554	0.452221	0.395499	0.337477	0.281576	0.232236	0.191712	0.157615	0.123907	0.0847121	0.0394957	5.44411e-15	2.22045e-16	9.92004e-11
CP149	6	0.144495	3.24213e-16	2.22045e-16	0.11067	0.37941	0.601668	0.72156	0.765113	0.780147	0.783692	0.770727	0.747014	0.74718	0.822163	0.97737	1.13443	1.17784	1.05336	0.820659	0.608239	0.510496	0.530761	0.604319	0.65386	0.634922	0.554637	0.453661	0.374711	0.341704	0.353627	0.394169	0.438905	0.458067	0.43029	0.35596	0.258779	0.177942	0.141649	0.141217	0.140234	0.10904	0.00765008	1.8191e-15	2.22045e-16	2.22045e-16	3.71783e-08	0.109223	0.196695
CP150	6	0.494006	0.512816	0.539568	0.571036	0.600876	0.620427	0.620359	0.593845	0.538625	0.458894	0.365417	0.274013	0.202791	0.169171	0.187197	0.265114	0.404107	0.594825	0.81791	1.04445	1.24061	1.37732	1.42064	1.37573	1.22869	1.0255	0.788826	0.551721	0.342857	0.182891	0.0822926	0.0426092	0.0572542	0.11415	0.198401	0.294786	0.389004	0.468568	0.524012	0.549671	0.542966	0.506758	0.448373	0.377617	0.30548	0.242092	0.195128	0.167977
CP151	6	0.700753	0.834375	1.01086	1.21168	1.40943	1.57378	1.73258	1.70663	1.63433	1.52503	1.31441	1.12457	0.967653	0.870444	0.840193	0.864057	0.915421	0.964197	0.988897	0.983088	0.953976	0.915449	0.880291	0.854645	0.837023	0.820964	0.799202	0.766782	0.721583	0.662983	0.590188	0.501732	0.397464	0.281157	0.162197	0.0546224	0.000165765	1.47194e-09	4.49309e-11	1.85632e-08	0.0027483	0.0547167	0.117386	0.180849	0.247697	0.322084	0.404968	0.490396
CP38	6	1.32528	1.3663	1.34023	1.23315	1.0504	0.839464	0.67953	0.626151	0.671525	0.761425	0.844466	0.907264	0.971817	1.06425	1.18502	1.30437	1.38062	1.38568	1.32089	1.21003	1.07945	0.946827	0.821484	0.708571	0.616212	0.55757	0.54336	0.573078	0.63333	0.703551	0.764496	0.800179	0.796209	0.74357	0.648255	0.532889	0.425113	0.345327	0.303046	0.296324	0.311308	0.325987	0.319478	0.28137	0.21642	0.142219	0.079425	0.0403079
CP40	6	1.01393	0.92546	0.796153	0.66705	0.5947	0.618243	0.736659	0.911957	1.09338	1.23956	1.33016	1.36537	1.35917	1.32671	1.27525	1.20342	1.10801	0.990979	0.860344	0.728372	0.607858	0.508167	0.433214	0.38245	0.351975	0.335396	0.32461	0.311248	0.288568	0.252324	0.201769	0.141279	0.0808448	0.0329269	1.7104e-11	1.24851e-10	0.024514	0.0462166	0.0579995	0.0538872	0.0405027	0.0344691	0.0524493	0.0997563	0.165965	0.229946	0.271166	0.280362
CP47	6	1.17644	1.29451	1.39663	1.45152	1.44434	1.38067	1.28021	1.1654	1.05153	0.945988	0.853341	0.779925	0.733133	0.717637	0.730522	0.759738	0.787972	0.800152	0.789144	0.756644	0.710625	0.661233	0.616746	0.581065	0.553385	0.529174	0.501942	0.46584	0.417909	0.358916	0.292624	0.224439	0.160174	0.105218	0.0643516	0.0415566	0.039303	0.0565536	0.087651	0.1224	0.148623	0.156013	0.140158	0.103729	0.0553933	0.00584616	2.22045e-16	2.22045e-16
CP52	6	1.66722	1.54145	1.30187	0.974953	0.612284	0.283586	0.0604582	3.97244e-11	0.124013	0.404904	0.782128	1.17198	1.48517	1.66429	1.71571	1.665	1.56133	1.45703	1.38351	1.36443	1.39952	1.46874	1.54479	1.60148	1.61748	1.58363	1.50118	1.37601	1.22212	1.06023	0.913109	0.798727	0.724149	0.684445	0.666794	0.657144	0.645175	0.625172	0.594511	0.552445	0.500643	0.444468	0.392581	0.354576	0.338778	0.350916	0.390658	0.457252
CP88	6	1.40775	1.25262	1.06183	0.867587	0.701419	0.586343	0.531722	0.533113	0.57756	0.650819	0.740511	0.833473	0.913182	0.962463	0.97002	0.935841	0.871579	0.79689	0.733543	0.697938	0.694702	0.714959	0.740669	0.752904	0.739313	0.697971	0.636324	0.566893	0.502335	0.451677	0.418628	0.401279	0.392566	0.382001	0.358899	0.316445	0.254551	0.180107	0.104701	0.040684	2.22045e-16	2.22045e-16	2.22045e-16	1.01301e-12	0.0362056	0.0654018	0.0909004	0.112162
CP95	6	0.998372	0.950081	0.895366	0.835261	0.771709	0.708647	0.651762	0.607203	0.579686	0.570703	0.578137	0.596977	0.620853	0.644154	0.663207	0.676445	0.683503	0.68418	0.678088	0.665085	0.645885	0.622353	0.597307	0.573926	0.555333	0.544036	0.541378	0.547158	0.559492	0.575092	0.589873	0.599499	0.600161	0.589222	0.565877	0.531728	0.490521	0.447213	0.40686	0.373703	0.350792	0.339815	0.34068	0.351611	0.369284	0.389309	0.40724	0.419687
[truncated: 1,164 more columns]

## Sheet: Rectus femoris
ID
	Pattern	Concatenated rectified and smoothed sEMG for the included gait cycles.
CP105	1	0.255631	0.373685	0.52875	0.701359	0.866615	0.996858	1.06789	1.06611	0.993271	0.865943	0.71106	0.558735	0.435125	0.356537	0.326093	0.334633	0.364832	0.397394	0.41708	0.416423	0.396138	0.362793	0.325123	0.290424	0.262551	0.241781	0.226074	0.212839	0.200228	0.187867	0.177215	0.171614	0.175824	0.194862	0.232061	0.287137	0.354822	0.424878	0.484065	0.519773	0.523918	0.495529	0.441235	0.373049	0.304862	0.24865	0.211497	0.194485
CP111	1	1.44772	1.4844	1.62643	1.84896	2.09299	2.28664	2.37269	2.3276	2.16375	1.91655	1.62802	1.33497	1.06381	0.829754	0.638694	0.490286	0.381064	0.306568	0.262334	0.243868	0.246064	0.262631	0.285892	0.307358	0.319255	0.31672	0.29946	0.271717	0.240481	0.212765	0.193191	0.182917	0.179998	0.180702	0.181193	0.179082	0.174251	0.168495	0.164282	0.163345	0.165723	0.169552	0.171676	0.168963	0.16002	0.146732	0.134896	0.133445
CP113	1	1.47625	2.32643	3.22662	4.0245	4.56527	4.7358	4.50235	3.91804	3.10439	2.21399	1.38974	0.734028	0.295372	0.0707769	0.0183706	0.0775568	0.18674	0.296265	0.374882	0.410048	0.403981	0.367925	0.316573	0.263545	0.218884	0.188105	0.172412	0.169876	0.176838	0.189132	0.202908	0.21512	0.223729	0.227742	0.227171	0.222845	0.216081	0.208225	0.200366	0.193389	0.188173	0.185746	0.187189	0.193323	0.204275	0.219113	0.235722	0.25125
CP127	1	0.731839	0.894553	1.12585	1.41606	1.74194	2.06632	2.34176	2.51897	2.55889	2.44527	2.19151	1.8388	1.44557	1.07208	0.765915	0.552772	0.434818	0.395391	0.40724	0.441389	0.474259	0.491767	0.490308	0.47497	0.456108	0.445189	0.450859	0.476126	0.517201	0.564321	0.604346	0.624384	0.615575	0.57603	0.511889	0.435899	0.363824	0.310229	0.284839	0.290318	0.321874	0.368714	0.416997	0.453871	0.471464	0.469962	0.459024	0.457003
CP157	1	0.944265	1.1561	1.37142	1.52517	1.55744	1.44873	1.23807	0.997503	0.787898	0.638745	0.552241	0.517053	0.519992	0.550676	0.599749	0.65227	0.686247	0.684173	0.6467	0.593022	0.547003	0.523852	0.52378	0.532243	0.529368	0.504817	0.468888	0.447752	0.462577	0.513551	0.580703	0.636306	0.659077	0.644948	0.612942	0.599528	0.635986	0.722251	0.824373	0.902639	0.9442	0.963514	0.980105	1.00024	1.01354	1.00499	0.968981	0.913495
CP162	1	1.20729	1.63495	2.12053	2.5432	2.81407	2.90543	2.83941	2.6602	2.41024	2.12198	1.82174	1.53799	1.29962	1.12309	1.00587	0.931519	0.879525	0.832921	0.782602	0.728664	0.677455	0.636205	0.608665	0.592326	0.578276	0.555405	0.517847	0.471242	0.431864	0.417971	0.43924	0.490422	0.552401	0.600614	0.615708	0.591636	0.538682	0.481375	0.451477	0.477034	0.569328	0.712922	0.865896	0.975267	1.00348	0.95	0.851993	0.764812
CP164	1	1.31398	1.51693	1.81567	2.12367	2.32203	2.30622	2.04679	1.61212	1.14043	0.769765	0.577605	0.560679	0.65028	0.756795	0.811593	0.790358	0.710991	0.61268	0.535002	0.502708	0.516763	0.554994	0.582307	0.569249	0.511144	0.437417	0.404218	0.470123	0.665731	0.975275	1.33327	1.64552	1.82324	1.81616	1.63321	1.33409	1.00988	0.753147	0.627541	0.648392	0.77919	0.952421	1.09934	1.17947	1.1922	1.16285	1.1204	1.07974
CP169	1	1.50675	1.63145	1.85322	2.14287	2.42583	2.62225	2.69387	2.65465	2.53962	2.37136	2.15318	1.88524	1.58618	1.30256	1.09425	1.0022	1.02499	1.12237	1.23793	1.32056	1.34039	1.29443	1.20004	1.0802	0.952504	0.828357	0.717159	0.62913	0.574831	0.560565	0.584503	0.63782	0.708465	0.78322	0.846296	0.879923	0.871441	0.821736	0.745816	0.666817	0.606708	0.576801	0.571737	0.572332	0.558071	0.522515	0.480149	0.461382
CP171	1	1.81551	1.91668	1.98334	2.02588	2.04418	2.03208	1.98607	1.90712	1.7973	1.65975	1.50389	1.34826	1.21391	1.11279	1.04059	0.978831	0.906194	0.812879	0.707618	0.611465	0.545078	0.519233	0.532031	0.572354	0.625698	0.678603	0.720058	0.741605	0.737939	0.708211	0.657674	0.598602	0.548298	0.523924	0.536962	0.590142	0.678123	0.790171	0.913072	1.03324	1.13663	1.2065	1.22493	1.18058	1.07724	0.935266	0.784427	0.652346
CP177	1	2.53205	2.66176	2.62545	2.51457	2.46251	2.56587	2.82594	3.14189	3.35842	3.33626	3.01639	2.45109	1.77837	1.15356	0.687227	0.418612	0.325864	0.354765	0.447015	0.555131	0.645842	0.699256	0.709484	0.685399	0.646069	0.610303	0.587732	0.576598	0.567824	0.552056	0.525977	0.493976	0.464379	0.444048	0.435091	0.434549	0.436456	0.435126	0.428081	0.417134	0.406788	0.401164	0.401954	0.407934	0.415792	0.421962	0.42464	0.424711
CP180	1	0.514432	0.623743	0.846489	1.15777	1.48879	1.74884	1.86978	1.8441	1.72758	1.60381	1.53468	1.52787	1.54446	1.53653	1.48006	1.38048	1.25498	1.11507	0.964557	0.810111	0.670138	0.569774	0.525891	0.535251	0.573984	0.609287	0.615757	0.585212	0.526173	0.4578	0.401042	0.369281	0.364006	0.376728	0.394371	0.405987	0.40721	0.400778	0.394275	0.395981	0.410542	0.435994	0.463579	0.481187	0.479327	0.458265	0.431795	0.421445
CP181	1	2.09054	2.34637	2.45158	2.37667	2.18341	1.98066	1.85908	1.85448	1.95133	2.10191	2.24715	2.33835	2.3475	2.26651	2.12124	1.97698	1.90565	1.93558	2.02958	2.10925	2.10446	1.98675	1.77652	1.52896	1.31066	1.16541	1.095	1.07157	1.06598	1.06477	1.07042	1.09114	1.1307	1.18455	1.24011	1.28159	1.29838	1.28775	1.24742	1.17076	1.06085	0.945869	0.867039	0.850433	0.886072	0.925342	0.904627	0.789216
CP183	1	1.00559	1.31838	1.77778	2.30151	2.74405	2.95614	2.86546	2.52535	2.07898	1.66787	1.36643	1.1786	1.06976	1.00117	0.951534	0.918319	0.902025	0.89302	0.875414	0.839957	0.787157	0.721691	0.650303	0.580713	0.519125	0.469819	0.438133	0.434588	0.474281	0.56761	0.70605	0.853393	0.954288	0.963188	0.875706	0.731839	0.5876	0.483577	0.430969	0.417423	0.422241	0.428794	0.429218	0.423291	0.413922	0.402379	0.38776	0.371626
CP184	1	0.945456	1.03186	1.13317	1.20243	1.22938	1.24449	1.29528	1.41075	1.57898	1.74875	1.85231	1.83596	1.69204	1.47006	1.25442	1.11935	1.09482	1.15692	1.24514	1.29459	1.27127	1.18727	1.08598	1.00793	0.964691	0.936671	0.891036	0.805775	0.687221	0.571529	0.504357	0.51426	0.596558	0.715257	0.818836	0.8659	0.844849	0.777444	0.704995	0.667737	0.684592	0.744949	0.815375	0.856212	0.838046	0.754512	0.625676	0.489798
CP187	1	1.43823	1.71501	1.97347	2.15899	2.22867	2.16379	1.97475	1.69718	1.3804	1.07372	0.814731	0.622901	0.499491	0.432512	0.403998	0.396465	0.396719	0.396991	0.394341	0.38929	0.384	0.380267	0.378077	0.375473	0.369876	0.360107	0.34768	0.336503	0.331184	0.334795	0.34707	0.363992	0.379073	0.385855	0.380674	0.364305	0.341583	0.319601	0.305511	0.304442	0.318004	0.343797	0.376067	0.4073	0.430182	0.439118	0.430909	0.404826
CP27	1	1.38952	1.56572	1.7865	2.00194	2.15697	2.2095	2.14771	1.99364	1.78858	1.57322	1.37677	1.2167	1.10061	1.02601	0.981151	0.94895	0.913103	0.863687	0.799294	0.725178	0.649369	0.578831	0.516983	0.46333	0.415076	0.369437	0.325087	0.282508	0.24389	0.212481	0.191409	0.182499	0.185558	0.198377	0.217259	0.237807	0.255647	0.266916	0.268616	0.25912	0.239071	0.212158	0.184796	0.164428	0.157295	0.166383	0.190166	0.222479
CP29	1	1.14219	1.06561	0.97297	0.901097	0.88835	0.961142	1.12032	1.33653	1.55568	1.71638	1.77175	1.7034	1.52395	1.26798	0.981922	0.711725	0.492344	0.341639	0.259255	0.231845	0.23944	0.26264	0.286897	0.304422	0.313555	0.316559	0.317182	0.318706	0.323031	0.330583	0.340712	0.352459	0.36562	0.381949	0.405447	0.440892	0.490809	0.552556	0.61689	0.66988	0.697484	0.690478	0.648532	0.580725	0.503188	0.434207	0.389729	0.380862
CP31	1	1.21749	1.26732	1.37145	1.51351	1.66298	1.78589	1.85782	1.87254	1.83938	1.77211	1.67751	1.5526	1.39186	1.19694	0.981868	0.771658	0.595988	0.479881	0.436241	0.46212	0.539914	0.642231	0.737924	0.79944	0.810019	0.768465	0.689412	0.598989	0.526468	0.4962	0.521441	0.601079	0.718646	0.845699	0.9492	1.00262	0.994484	0.930162	0.826684	0.706084	0.588964	0.490293	0.417954	0.373939	0.355498	0.355326	0.362143	0.363163
CP33	1	0.606321	0.752589	0.955986	1.18438	1.39702	1.55393	1.62616	1.60258	1.49069	1.31225	1.0965	0.87368	0.669831	0.503622	0.385295	0.317077	0.294887	0.310603	0.354268	0.415772	0.485744	0.55582	0.618751	0.668472	0.700057	0.709821	0.695939	0.659357	0.604283	0.537777	0.468456	0.404778	0.35326	0.317312	0.297087	0.290339	0.293926	0.305172	0.322299	0.343629	0.366174	0.38469	0.392063	0.381208	0.348005	0.294301	0.230051	0.173985
CP37	1	0.680134	0.652097	0.65884	0.724565	0.848691	1.00336	1.14306	1.22308	1.21887	1.13593	1.00723	0.877932	0.785637	0.747551	0.759689	0.805297	0.864707	0.920184	0.955173	0.955188	0.913907	0.837526	0.741	0.63995	0.546578	0.470431	0.419711	0.399914	0.410515	0.443007	0.482847	0.515502	0.533652	0.541319	0.551143	0.575376	0.615806	0.659814	0.685553	0.67282	0.6131	0.51479	0.403506	0.316582	0.292625	0.358203	0.515764	0.73529
CP39	1	1.40671	1.85908	2.38149	2.88138	3.25277	3.40961	3.31678	3.00212	2.53925	2.01731	1.51516	1.08875	0.767969	0.55914	0.449721	0.41477	0.42411	0.449135	0.468814	0.47321	0.46386	0.450935	0.448191	0.467013	0.511349	0.57502	0.642439	0.693388	0.710777	0.687598	0.628925	0.54822	0.461213	0.380557	0.313327	0.260978	0.221027	0.189596	0.163896	0.143745	0.131852	0.132858	0.151382	0.189691	0.245591	0.311393	0.374593	0.420461
CP42	1	0.641072	0.732721	1.04071	1.54848	2.17214	2.77725	3.21826	3.38743	3.25296	2.86569	2.33177	1.77231	1.28662	0.930794	0.715675	0.618207	0.599237	0.61944	0.64838	0.666441	0.662667	0.632475	0.577285	0.504861	0.428421	0.363067	0.320604	0.305438	0.313388	0.333745	0.35354	0.362043	0.353756	0.329083	0.293727	0.25725	0.230416	0.22182	0.234632	0.264808	0.302076	0.333565	0.349207	0.346609	0.333373	0.326382	0.348201	0.420941
CP44	1	0.714891	0.591064	0.541418	0.562424	0.626627	0.701904	0.766152	0.81026	0.832291	0.832245	0.812383	0.777449	0.731579	0.675743	0.610083	0.537809	0.465498	0.399747	0.345103	0.305182	0.283854	0.283673	0.302043	0.329934	0.354703	0.365691	0.358585	0.335915	0.305146	0.275916	0.257763	0.257643	0.276997	0.310441	0.347521	0.37797	0.397657	0.411027	0.427649	0.454827	0.49032	0.51995	0.523161	0.484867	0.407367	0.313556	0.239574	0.22066
CP53	1	1.43619	1.57295	1.82924	2.21866	2.71325	3.24203	3.70961	4.02482	4.12276	3.97836	3.61468	3.09696	2.50938	1.93103	1.4221	1.01931	0.736736	0.5689	0.495162	0.48548	0.507367	0.532695	0.54277	0.530343	0.498036	0.454805	0.412103	0.380126	0.364848	0.366781	0.381642	0.402293	0.421068	0.431688	0.430714	0.418574	0.399163	0.378117	0.360692	0.349965	0.346188	0.347475	0.350922	0.353716	0.354546	0.354988	0.359868	0.375931
CP56	1	1.39635	1.59675	1.85352	2.12735	2.36383	2.50798	2.52117	2.39371	2.14676	1.82252	1.46918	1.12852	0.830152	0.591248	0.418875	0.312347	0.265179	0.26696	0.305442	0.368485	0.445217	0.526157	0.602944	0.668446	0.717332	0.746616	0.755869	0.747266	0.72545	0.696834	0.668177	0.644815	0.629239	0.620482	0.61467	0.606405	0.59037	0.562757	0.522181	0.469831	0.40884	0.343135	0.27632	0.211068	0.149191	0.0923834	0.0434746	0.00774971
CP64	1	1.19857	1.35264	1.54827	1.77528	1.99875	2.16896	2.24123	2.19007	2.01456	1.74075	1.42055	1.12165	0.908185	0.820482	0.862948	1.00287	1.17933	1.32164	1.3732	1.31183	1.15636	0.957094	0.77359	0.649904	0.600636	0.613192	0.660359	0.714703	0.759514	0.793362	0.826634	0.872136	0.935163	1.00738	1.06852	1.09683	1.08244	1.03347	0.969995	0.910482	0.861958	0.819728	0.774955	0.723887	0.672394	0.633108	0.618056	0.631602
CP65	1	0.65587	0.946812	1.24199	1.47666	1.59383	1.56517	1.40164	1.14807	0.865848	0.612493	0.426379	0.320191	0.283154	0.289826	0.311794	0.327746	0.328035	0.313314	0.290021	0.265556	0.244963	0.229892	0.219496	0.212054	0.206216	0.201505	0.198231	0.197181	0.199308	0.205441	0.216121	0.231512	0.251117	0.273308	0.294961	0.311575	0.318297	0.311787	0.291988	0.262602	0.229983	0.201083	0.181478	0.174106	0.178862	0.192997	0.211955	0.230223
CP68	1	0.769759	1.0212	1.36919	1.77393	2.17242	2.49056	2.66232	2.64933	2.45208	2.10779	1.67806	1.23294	0.835454	0.529828	0.335742	0.248656	0.245731	0.294535	0.36193	0.421352	0.457161	0.46552	0.452338	0.428969	0.407389	0.396128	0.397988	0.409882	0.424611	0.433934	0.431728	0.415906	0.388417	0.35365	0.31629	0.279679	0.245254	0.213027	0.182772	0.155471	0.134585	0.126792	0.141711	0.190615	0.28417	0.429632	0.628139	0.87274
CP70	1	0.588748	0.743881	1.01606	1.37797	1.75642	2.05123	2.17474	2.09653	1.8567	1.54366	1.24787	1.02553	0.886642	0.808107	0.756045	0.705925	0.650048	0.592937	0.541694	0.499059	0.462363	0.426938	0.390078	0.353179	0.322495	0.309001	0.326802	0.387559	0.492608	0.625684	0.753403	0.835509	0.842256	0.769564	0.64689	0.529691	0.478201	0.530837	0.686476	0.900492	1.10005	1.21355	1.20363	1.08123	0.894931	0.701476	0.540481	0.424904
CP76	1	1.72526	1.88543	2.04601	2.11006	2.0139	1.758	1.40152	1.03069	0.724783	0.531209	0.455026	0.465011	0.511809	0.549887	0.553802	0.523091	0.475986	0.437416	0.427054	0.451826	0.504673	0.56855	0.622717	0.648709	0.635745	0.584403	0.507254	0.426868	0.369882	0.357311	0.395181	0.469979	0.551919	0.606357	0.608842	0.555773	0.464097	0.360865	0.270396	0.206391	0.170827	0.157636	0.158072	0.165233	0.176103	0.190838	0.210408	0.233882
CP77	1	0.890654	1.14912	1.41518	1.63453	1.75036	1.72668	1.5654	1.30835	1.01674	0.749181	0.545359	0.420851	0.368479	0.367192	0.39088	0.416797	0.430142	0.425171	0.403645	0.372522	0.340629	0.315133	0.299229	0.292351	0.291894	0.295095	0.299968	0.3055	0.311477	0.317945	0.324685	0.331027	0.336131	0.339637	0.34202	0.343765	0.344094	0.340554	0.329596	0.308079	0.27522	0.233897	0.19087	0.155524	0.137918	0.146217	0.184352	0.249303
CP80	1	0.799536	1.09711	1.45638	1.84113	2.20279	2.48837	2.65129	2.66179	2.51487	2.23222	1.85606	1.43932	1.03476	0.68495	0.4165	0.237891	0.141926	0.110714	0.121329	0.151275	0.182696	0.204478	0.212747	0.209663	0.201317	0.195262	0.198116	0.213817	0.242636	0.281078	0.322753	0.359869	0.38523	0.394031	0.384714	0.358842	0.320233	0.27406	0.226084	0.18197	0.146826	0.124984	0.119722	0.133141	0.165909	0.216932	0.283263	0.360235
CP9	1	0.926607	1.20772	1.57211	1.949	2.24827	2.39155	2.34148	2.11244	1.76018	1.35822	0.974059	0.655104	0.423701	0.279244	0.204551	0.174496	0.164905	0.159331	0.152865	0.152518	0.173805	0.234134	0.344164	0.500389	0.681279	0.849557	0.961776	0.983078	0.902706	0.741936	0.547063	0.371819	0.258743	0.227337	0.270835	0.360588	0.456938	0.522877	0.536338	0.496458	0.420634	0.33505	0.264518	0.226052	0.226729	0.263615	0.324843	0.391818
CP96	1	0.562095	0.657551	0.758523	0.857376	0.94452	1.01047	1.04729	1.04971	1.01573	0.947359	0.851222	0.738307	0.621851	0.514095	0.423541	0.353772	0.303999	0.270453	0.248186	0.232641	0.220667	0.210667	0.202093	0.194718	0.188109	0.181594	0.17466	0.167423	0.160719	0.155695	0.153153	0.153136	0.154996	0.15779	0.160576	0.162548	0.163135	0.162164	0.159928	0.157151	0.154897	0.154429	0.156954	0.163204	0.172889	0.184293	0.194428	0.199992
CP118	2	0.626028	0.691503	0.7849	0.921576	1.11373	1.36158	1.64712	1.93295	2.16765	2.29844	2.28914	2.13478	1.86349	1.52466	1.17323	0.856191	0.604025	0.427784	0.321643	0.269183	0.250803	0.249605	0.25442	0.260233	0.266754	0.276248	0.291508	0.314509	0.345818	0.384465	0.427938	0.472413	0.513758	0.549376	0.57994	0.609761	0.645015	0.690701	0.748253	0.814779	0.883771	0.946579	0.994032	1.01798	1.01272	0.976298	0.911008	0.822933
CP15	2	0.749754	0.78049	0.839457	0.908612	0.972765	1.01527	1.01999	0.981383	0.913785	0.848234	0.816486	0.834767	0.895262	0.966876	1.00923	0.996067	0.930128	0.836662	0.745381	0.676138	0.634343	0.614608	0.60785	0.60783	0.614188	0.629816	0.655289	0.685519	0.709804	0.716795	0.701875	0.670853	0.639636	0.629793	0.659655	0.734084	0.837353	0.934353	0.983914	0.960149	0.869078	0.747193	0.6392	0.571349	0.540248	0.523054	0.497888	0.457872
CP156	2	0.882965	0.89339	0.985594	1.17549	1.43981	1.71176	1.90072	1.93302	1.78811	1.50978	1.18174	0.887136	0.677589	0.564438	0.52852	0.53898	0.567924	0.595997	0.613086	0.616813	0.609123	0.592011	0.56628	0.53272	0.493408	0.452761	0.417903	0.39661	0.394387	0.412832	0.449598	0.498925	0.552373	0.602178	0.646228	0.690021	0.74216	0.806392	0.876736	0.939539	0.979719	0.98455	0.946661	0.865992	0.751162	0.621083	0.505595	0.438712
CP176	2	1.72508	1.96582	2.08108	2.05029	1.88335	1.61833	1.31084	1.01635	0.773606	0.598366	0.487597	0.42776	0.402377	0.396609	0.39886	0.40081	0.397185	0.385773	0.367587	0.346652	0.328767	0.319081	0.319738	0.329421	0.344671	0.361793	0.378298	0.393274	0.406518	0.417034	0.422091	0.417978	0.402433	0.377109	0.347972	0.323415	0.311371	0.316454	0.337971	0.369693	0.401649	0.423414	0.428036	0.415056	0.39104	0.367592	0.358615	0.378129
CP19	2	0.556876	0.646325	0.769722	0.911094	1.04773	1.15429	1.20936	1.20124	1.13109	1.01262	0.867455	0.719016	0.588373	0.491776	0.437947	0.425385	0.442362	0.470614	0.491695	0.493509	0.474054	0.440542	0.404536	0.376199	0.360442	0.355642	0.354767	0.348759	0.331387	0.303792	0.276899	0.270802	0.310129	0.415505	0.593377	0.827828	1.07946	1.29396	1.41903	1.42479	1.31755	1.13638	0.935327	0.763823	0.653936	0.615568	0.63793	0.695496
CP22	2	1.34054	1.55421	1.80369	2.04381	2.21267	2.25972	2.17624	1.99699	1.77186	1.53925	1.32126	1.13218	0.982259	0.8737	0.797762	0.737257	0.673752	0.595926	0.50521	0.416615	0.355647	0.35132	0.424032	0.573201	0.770332	0.964791	1.10204	1.14801	1.10535	1.00962	0.906362	0.826842	0.776501	0.738376	0.687693	0.608077	0.499588	0.376887	0.261995	0.176676	0.137316	0.152737	0.222496	0.336299	0.473979	0.608888	0.71472	0.773414
CP28	2	0.849472	0.846521	0.86307	0.898811	0.947852	1.00129	1.0501	1.08696	1.10641	1.10392	1.07557	1.01922	0.936355	0.83302	0.719221	0.606527	0.504775	0.419808	0.353172	0.303275	0.267135	0.242011	0.226484	0.220885	0.22707	0.247503	0.283714	0.33461	0.395352	0.457269	0.509109	0.539716	0.541795	0.515038	0.466585	0.408248	0.352155	0.30688	0.275545	0.256254	0.244359	0.235631	0.229272	0.229586	0.245374	0.287126	0.362931	0.474388
CP30	2	1.0316	1.52734	2.14262	2.70545	3.02384	2.96505	2.52525	1.84272	1.13918	0.624975	0.422623	0.534683	0.855152	1.21606	1.45439	1.47897	1.30725	1.05035	0.856951	0.842636	1.03325	1.3477	1.63127	1.73016	1.57093	1.19893	0.759037	0.440812	0.412651	0.759539	1.43899	2.27426	3.00167	3.3715	3.26153	2.73466	2.00476	1.33982	0.956408	0.945284	1.24668	1.68004	2.02112	2.10246	1.88909	1.48002	1.03732	0.698955
CP32	2	0.892538	0.819708	0.767269	0.755556	0.795129	0.883293	1.00388	1.13093	1.2356	1.29436	1.29462	1.23625	1.12936	0.989969	0.835657	0.682254	0.542113	0.423624	0.331275	0.266203	0.227145	0.211448	0.215738	0.236398	0.269606	0.311193	0.356537	0.400801	0.439443	0.468706	0.485686	0.488133	0.474494	0.444507	0.399991	0.345272	0.286857	0.232449	0.189373	0.162834	0.154556	0.162208	0.179709	0.198566	0.209913	0.207021	0.187733	0.156199
CP34	2	1.27245	1.46971	1.56576	1.51632	1.32262	1.04858	0.804749	0.699571	0.792664	1.07242	1.45949	1.83218	2.06732	2.08417	1.87896	1.53367	1.17796	0.922269	0.813372	0.830479	0.909165	0.97822	0.993313	0.95314	0.889762	0.843121	0.837209	0.869098	0.913723	0.940457	0.930584	0.882471	0.806449	0.721063	0.652529	0.629604	0.671332	0.775596	0.916922	1.05488	1.15127	1.18694	1.1678	1.11852	1.06679	1.02704	1.00011	0.991025
CP4	2	2.04263	2.1342	2.10649	1.97376	1.7787	1.57917	1.42839	1.35725	1.36394	1.41608	1.4659	1.46833	1.3949	1.24255	1.03496	0.811121	0.608636	0.452434	0.351713	0.302488	0.292473	0.306216	0.329297	0.351227	0.366509	0.374005	0.375304	0.373167	0.370281	0.368069	0.366376	0.364649	0.363432	0.364446	0.369075	0.376788	0.384991	0.390811	0.393512	0.395114	0.398493	0.404984	0.413668	0.42284	0.432752	0.447888	0.476366	0.524903
CP41	2	2.03488	2.66228	3.28985	3.79939	4.07142	4.02531	3.65342	3.03069	2.28728	1.56362	0.969506	0.561912	0.343221	0.27559	0.301223	0.362516	0.416526	0.441165	0.433684	0.404681	0.370731	0.347651	0.345404	0.365389	0.400584	0.438617	0.466434	0.474614	0.459896	0.42601	0.382724	0.343078	0.319288	0.318786	0.341836	0.381231	0.424072	0.45564	0.464704	0.448154	0.412238	0.369356	0.332582	0.310914	0.307216	0.318948	0.34063	0.36649
CP46	2	2.56894	2.60745	2.5635	2.42115	2.18447	1.87711	1.53836	1.21381	0.943404	0.751167	0.64008	0.594656	0.589418	0.600611	0.61573	0.635741	0.66939	0.724236	0.799422	0.88418	0.962005	1.01738	1.04106	1.03208	0.997945	0.952395	0.909921	0.879904	0.864452	0.860262	0.862389	0.868063	0.878618	0.898066	0.929546	0.972416	1.02054	1.06271	1.08685	1.08613	1.06167	1.01977	0.966787	0.905917	0.83755	0.760844	0.675586	0.584368
CP75	2	0.705329	0.918004	1.22667	1.58947	1.93599	2.18416	2.26628	2.15428	1.87099	1.48061	1.06416	0.693614	0.414772	0.243057	0.168667	0.166311	0.205287	0.257546	0.302767	0.330362	0.338838	0.33325	0.321862	0.312849	0.311769	0.320022	0.334614	0.349414	0.357654	0.354528	0.338701	0.312476	0.280917	0.250319	0.226836	0.215422	0.219114	0.238641	0.272283	0.315912	0.363463	0.40799	0.4432	0.464872	0.471645	0.465143	0.449558	0.430461
CP89	2	0.91062	0.868922	0.842935	0.834284	0.841397	0.860252	0.885146	0.909402	0.926172	0.928694	0.910421	0.866733	0.797959	0.710632	0.615948	0.526468	0.452849	0.401705	0.375272	0.372438	0.390317	0.425358	0.473334	0.528717	0.584	0.629765	0.656105	0.655564	0.626458	0.575245	0.516168	0.467641	0.446658	0.463848	0.520749	0.609535	0.714897	0.817677	0.899354	0.945599	0.948525	0.908038	0.832222	0.735665	0.637128	0.556732	0.512273	0.514533
CP94	2	1.41359	1.322	1.24476	1.18043	1.12476	1.07194	1.01666	0.955717	0.888245	0.815226	0.739106	0.663753	0.593975	0.534305	0.487848	0.455931	0.438147	0.432312	0.434716	0.440897	0.446839	0.449875	0.448919	0.44419	0.436764	0.428178	0.42038	0.415638	0.415973	0.422388	0.434446	0.450454	0.46791	0.483718	0.494228	0.495855	0.486305	0.465778	0.437501	0.407273	0.382006	0.367969	0.369013	0.385234	0.412508	0.443301	0.468731	0.481424
CP109	3	1.00733	1.03263	1.03699	1.02052	0.988144	0.948951	0.91275	0.886194	0.870504	0.862559	0.858402	0.85616	0.855307	0.853439	0.844387	0.819756	0.773405	0.705789	0.624925	0.543599	0.474554	0.426288	0.40062	0.392988	0.394609	0.395802	0.38913	0.370955	0.341449	0.303556	0.261564	0.219612	0.180824	0.147171	0.119776	0.0994369	0.0869273	0.0828151	0.0868075	0.0969607	0.109328	0.118203	0.117279	0.101593	0.0699596	0.0273331	-0.014047	-0.0353463
CP114	3	0.529261	0.632643	0.903182	1.31078	1.75266	2.08769	2.19821	2.04425	1.67697	1.21121	0.77597	0.46697	0.322248	0.324445	0.42034	0.545213	0.643789	0.683919	0.661977	0.598738	0.526645	0.47508	0.460373	0.482387	0.526004	0.566503	0.579496	0.553231	0.495959	0.433495	0.399618	0.423602	0.517995	0.669977	0.840941	0.977173	1.03092	0.983124	0.85365	0.691681	0.552227	0.473552	0.466473	0.516024	0.590793	0.656556	0.690988	0.694047
CP117	3	1.05913	1.02968	0.962636	0.904865	0.889659	0.925453	1.00782	1.11819	1.2132	1.24081	1.17563	1.04111	0.896148	0.796983	0.769608	0.80439	0.868723	0.926968	0.956951	0.955945	0.935382	0.903247	0.855163	0.789431	0.720578	0.679612	0.69763	0.779951	0.896528	0.997202	1.04201	1.0277	0.983112	0.944284	0.933097	0.947229	0.970834	0.988036	0.983623	0.945551	0.876788	0.802395	0.755256	0.752013	0.783317	0.822495	0.832871	0.776668
CP121	3	0.755271	0.903434	1.08385	1.27145	1.43096	1.52506	1.52542	1.42323	1.23427	0.993564	0.744048	0.524029	0.358421	0.255511	0.209075	0.203819	0.221298	0.245204	0.264377	0.273714	0.273384	0.267087	0.259875	0.256003	0.257692	0.264907	0.275973	0.28836	0.299324	0.30643	0.307993	0.303338	0.292799	0.277493	0.25888	0.238415	0.217379	0.196938	0.178344	0.163038	0.152562	0.148353	0.1514	0.162041	0.179854	0.203704	0.231903	0.262199
CP126	3	1.17716	1.10348	1.07616	1.09246	1.13615	1.18163	1.2017	1.17714	1.10488	0.999129	0.884744	0.786102	0.718591	0.685955	0.682348	0.697035	0.717707	0.733025	0.734493	0.718213	0.686234	0.645884	0.607537	0.581313	0.573935	0.586948	0.616185	0.65284	0.685551	0.703502	0.699518	0.671812	0.624461	0.565513	0.504167	0.448021	0.401277	0.363897	0.331967	0.299779	0.262781	0.22017	0.175627	0.135672	0.106793	0.0928482	0.0933905	0.103684
CP130	3	0.68493	0.780671	0.911431	1.07328	1.24521	1.39209	1.47655	1.47599	1.39471	1.26116	1.11405	0.986877	0.898809	0.853152	0.840826	0.845563	0.849552	0.839296	0.809528	0.764012	0.712923	0.6684	0.640003	0.632129	0.643842	0.669844	0.701724	0.729576	0.744965	0.743936	0.728554	0.706671	0.689901	0.689342	0.710335	0.749522	0.795766	0.83444	0.852553	0.842841	0.805211	0.745942	0.675446	0.604842	0.542718	0.492478	0.451183	0.410681
CP132	3	0.502165	0.497255	0.575949	0.765031	1.04762	1.35901	1.60656	1.71111	1.64712	1.44977	1.18745	0.92901	0.726576	0.609906	0.584212	0.630193	0.708141	0.769559	0.775497	0.715168	0.615277	0.531397	0.522584	0.622917	0.824397	1.07826	1.31304	1.4613	1.48296	1.37665	1.17602	0.933534	0.701675	0.518851	0.403214	0.354306	0.358746	0.396777	0.44747	0.492029	0.515776	0.510602	0.477789	0.428213	0.377339	0.336816	0.308914	0.286835
CP134	3	2.06813	2.45906	2.83595	3.1199	3.24119	3.16447	2.90029	2.50382	2.05199	1.62247	1.27451	1.04082	0.924729	0.907412	0.954558	1.02603	1.08504	1.10583	1.07739	1.00269	0.894038	0.767513	0.639103	0.521574	0.423393	0.348899	0.299787	0.275967	0.276879	0.301077	0.345158	0.402416	0.461739	0.508959	0.530154	0.516536	0.467789	0.393142	0.307607	0.227615	0.166401	0.131398	0.122792	0.134776	0.157155	0.177998	0.186201	0.174171
CP145	3	0.811872	1.14263	1.52972	1.90158	2.17805	2.29193	2.21474	1.9628	1.59349	1.1801	0.791672	0.478034	0.263283	0.149372	0.119269	0.147067	0.203685	0.264044	0.310209	0.332569	0.329482	0.304736	0.265982	0.222322	0.1828	0.154811	0.142699	0.147442	0.166209	0.19341	0.221642	0.243349	0.25249	0.245726	0.223837	0.191886	0.159129	0.137209	0.137105	0.166197	0.224791	0.305448	0.393105	0.46862	0.513961	0.517034	0.47609	0.399167
CP153	3	0.746226	0.894192	1.04443	1.17869	1.27896	1.33149	1.32976	1.27643	1.18142	1.05962	0.927717	0.801064	0.690903	0.602971	0.537657	0.491327	0.458277	0.432427	0.408802	0.384102	0.356797	0.326816	0.29505	0.262772	0.231256	0.201572	0.174594	0.151075	0.131834	0.117828	0.110097	0.109629	0.117022	0.132352	0.154988	0.183529	0.21587	0.24935	0.281101	0.308384	0.328995	0.341588	0.346068	0.343664	0.337087	0.330598	0.330009	0.342251
CP155	3	1.80904	1.95662	2.04302	1.99137	1.77777	1.44577	1.08386	0.782612	0.59968	0.54787	0.602254	0.716014	0.835894	0.915843	0.927567	0.867651	0.757313	0.631545	0.52257	0.449238	0.414779	0.410704	0.423295	0.440138	0.453872	0.462456	0.466569	0.466674	0.461908	0.450778	0.432424	0.407852	0.381036	0.357905	0.342572	0.334522	0.330059	0.326795	0.327322	0.33878	0.36882	0.420891	0.490615	0.564639	0.623394	0.648504	0.63125	0.575525
CP179	3	0.551442	0.627122	0.706745	0.772237	0.805719	0.794332	0.735793	0.641433	0.531149	0.425581	0.339211	0.277892	0.239438	0.21711	0.20371	0.195404	0.194004	0.206723	0.243008	0.308512	0.398813	0.4966	0.574653	0.605658	0.576088	0.496286	0.39786	0.319466	0.289474	0.315796	0.385688	0.473599	0.551829	0.600167	0.610562	0.586328	0.537521	0.477355	0.419396	0.375214	0.351452	0.347426	0.354072	0.356619	0.340387	0.298248	0.235731	0.172276
CP190	3	3.69432	3.31193	2.9503	2.45326	1.95045	1.75131	1.92365	2.20497	2.30596	2.09863	1.70153	1.45316	1.57497	1.89377	2.09829	2.13201	2.08264	1.94638	1.81525	1.89048	2.15008	2.3431	2.301	2.13885	2.15685	2.54894	3.20241	3.6476	3.38841	2.55859	1.91867	2.04212	2.74062	3.30418	3.25234	2.7289	2.1799	1.88119	1.84849	1.94404	2.01617	2.03012	2.08	2.19265	2.28449	2.29202	2.26591	2.33934
CP194	3	1.16306	1.47208	1.79152	2.03013	2.11022	1.99809	1.71984	1.35393	0.999024	0.734905	0.598435	0.580713	0.638823	0.71659	0.766152	0.7638	0.71398	0.640454	0.571283	0.526263	0.511354	0.519798	0.537016	0.547581	0.542719	0.524837	0.505599	0.499121	0.514419	0.550563	0.596888	0.638332	0.663375	0.669404	0.661678	0.647021	0.627742	0.600928	0.562744	0.513307	0.458427	0.407286	0.368133	0.344778	0.335441	0.334191	0.334258	0.331754
CP24	3	1.09547	1.13835	1.16732	1.16629	1.11833	1.01574	0.866973	0.69645	0.535362	0.410349	0.337042	0.318023	0.344072	0.398196	0.461227	0.516232	0.550939	0.558621	0.537477	0.490314	0.424735	0.352718	0.288475	0.244944	0.229873	0.242426	0.273145	0.308225	0.335599	0.348411	0.344871	0.326601	0.297588	0.263877	0.232235	0.208149	0.195089	0.195126	0.209176	0.236075	0.271303	0.306583	0.331764	0.338958	0.326305	0.298305	0.262777	0.228105
CP25	3	1.33356	1.59313	1.78329	1.85913	1.80078	1.62633	1.39075	1.16794	1.02463	0.999363	1.09443	1.27898	1.5001	1.70007	1.83266	1.87408	1.82645	1.71473	1.57769	1.45498	1.37541	1.34929	1.36538	1.39636	1.41057	1.38504	1.31488	1.21507	1.11297	1.03529	0.997612	1.00053	1.03055	1.06524	1.08126	1.06323	1.00868	0.926562	0.832425	0.743055	0.671898	0.625834	0.603696	0.597679	0.596215	0.586859	0.55933	0.508303
CP3	3	0.218221	0.426052	0.797596	1.31039	1.88871	2.41497	2.76461	2.85318	2.67093	2.28281	1.79797	1.32726	0.951373	0.706754	0.587706	0.561181	0.584998	0.622553	0.649883	0.655769	0.637524	0.595662	0.53101	0.445692	0.3468	0.248909	0.172727	0.139617	0.163901	0.245982	0.368766	0.500303	0.602469	0.644027	0.613083	0.521355	0.39854	0.280416	0.196614	0.162463	0.176455	0.222916	0.278501	0.320724	0.334878	0.316628	0.27019	0.204388
CP43	3	0.570749	0.581903	0.610199	0.636893	0.645993	0.62997	0.591613	0.540983	0.489239	0.443267	0.403898	0.36794	0.332106	0.296828	0.268423	0.258294	0.279015	0.337999	0.430545	0.536177	0.622519	0.657434	0.624533	0.532159	0.409519	0.292899	0.210936	0.176357	0.186115	0.2275	0.285781	0.349276	0.410652	0.465899	0.512835	0.55009	0.577424	0.596864	0.612189	0.625398	0.632943	0.625601	0.592794	0.529581	0.442592	0.350086	0.275971	0.242208
CP50	3	0.798201	0.972643	1.1698	1.35227	1.47612	1.50658	1.42901	1.25624	1.02696	0.789615	0.583837	0.431838	0.338886	0.297267	0.291743	0.304893	0.321736	0.333071	0.336803	0.337123	0.341251	0.355504	0.381769	0.415714	0.448388	0.470508	0.476271	0.464989	0.440881	0.411402	0.384349	0.36524	0.356196	0.356165	0.361801	0.367901	0.367917	0.356301	0.331869	0.298948	0.26533	0.239621	0.228724	0.234832	0.252828	0.2704	0.272837	0.25141
CP67	3	0.541813	0.618931	0.712987	0.814369	0.924065	1.03887	1.13979	1.20395	1.2303	1.24676	1.28614	1.36128	1.46503	1.57892	1.66602	1.67054	1.55668	1.36049	1.18932	1.14918	1.25885	1.43053	1.53833	1.51162	1.36868	1.18574	1.0439	0.9987	1.07939	1.28569	1.57129	1.8454	2.01304	2.02291	1.87969	1.62051	1.30372	1.00888	0.805609	0.712385	0.693792	0.690629	0.652558	0.556935	0.417819	0.279991	0.186998	0.152145
CP78	3	1.11087	1.02925	0.890931	0.734573	0.59727	0.507306	0.479942	0.51384	0.592209	0.690029	0.782876	0.851259	0.881937	0.872173	0.834332	0.792685	0.771481	0.783326	0.825509	0.885784	0.948873	0.9988	1.02039	1.00124	0.938148	0.842309	0.73736	0.651267	0.605295	0.604265	0.634319	0.669569	0.684745	0.667608	0.625199	0.579326	0.551896	0.551538	0.573276	0.607256	0.644561	0.677125	0.694196	0.681626	0.629474	0.541157	0.43385	0.329853
CP79	3	1.77961	2.25583	2.75769	3.22799	3.60534	3.83876	3.89874	3.78456	3.52122	3.15256	2.73169	2.31119	1.93517	1.63361	1.42054	1.29509	1.24671	1.2602	1.32055	1.41522	1.53309	1.66222	1.78735	1.88957	1.94879	1.94991	1.88846	1.77361	1.62595	1.47073	1.33045	1.21914	1.14013	1.08687	1.0463	1.00284	0.942752	0.857794	0.74761	0.619235	0.484814	0.357981	0.250638	0.17051	0.120369	0.0981073	0.0976761	0.110602
CP81	3	0.426086	0.590389	0.782809	0.99252	1.21491	1.45693	1.74102	2.10433	2.58981	3.23032	4.03173	4.96157	5.94703	6.8836	7.65382	8.1525	8.31139	8.11449	7.59888	6.84248	5.94487	5.00709	4.11499	3.32895	2.6807	2.17622	1.80241	1.53498	1.3456	1.20731	1.0981	1.00245	0.911192	0.820259	0.728938	0.638318	0.550357	0.467581	0.393114	0.330657	0.284061	0.256357	0.248458	0.258127	0.279768	0.305322	0.326086	0.335003
CP86	3	1.04738	1.2521	1.61679	2.12207	2.68482	3.17208	3.44677	3.42533	3.11345	2.59902	2.01129	1.47238	1.06188	0.804382	0.678253	0.63661	0.629693	0.620439	0.590666	0.539242	0.475553	0.412261	0.359986	0.324443	0.305717	0.299392	0.29896	0.2985	0.2945	0.286248	0.275003	0.26288	0.252097	0.244843	0.243664	0.251876	0.273527	0.312353	0.36948	0.440485	0.514036	0.573992	0.604784	0.598195	0.558809	0.504282	0.459138	0.445173
CP91	3	2.3395e-06	2.65165e-06	2.8712e-06	2.89023e-06	2.64506e-06	2.16154e-06	1.55407e-06	9.75075e-07	5.49872e-07	3.35838e-07	3.17274e-07	4.29285e-07	5.90617e-07	7.3183e-07	8.10046e-07	8.13011e-07	7.53983e-07	6.60362e-07	5.59372e-07	4.68819e-07	3.95461e-07	3.39934e-07	3.01556e-07	2.79302e-07	2.70388e-07	2.69181e-07	2.67819e-07	2.59226e-07	2.41903e-07	2.2336e-07	2.18017e-07	2.39584e-07	2.92117e-07	3.65148e-07	4.35479e-07	4.76469e-07	4.70484e-07	4.18214e-07	3.38075e-07	2.56617e-07	1.96124e-07	1.66874e-07	1.65759e-07	1.80555e-07	1.96571e-07	2.03179e-07	1.97118e-07	1.81497e-07
CP99	3	0.639823	0.916092	1.24661	1.58462	1.87459	2.07039	2.14945	2.11564	1.99066	1.80181	1.57528	1.33616	1.10843	0.911165	0.754682	0.64044	0.564136	0.519081	0.497988	0.493798	0.500489	0.513894	0.531901	0.553132	0.575009	0.593164	0.602462	0.598561	0.57911	0.543973	0.494925	0.435928	0.373885	0.318743	0.282372	0.275703	0.304417	0.364979	0.443468	0.518844	0.570641	0.588137	0.575326	0.547348	0.521556	0.509433	0.513338	0.528454
CP1	4	1.89398	1.94368	1.89936	1.75981	1.55557	1.34793	1.21092	1.1974	1.30727	1.4829	1.63589	1.68942	1.61238	1.42897	1.20212	0.999328	0.861839	0.793197	0.768755	0.756385	0.734474	0.701876	0.676237	0.681896	0.733021	0.821061	0.914584	0.974228	0.972604	0.906006	0.795764	0.678418	0.589559	0.549327	0.555532	0.587758	0.619209	0.629958	0.615213	0.587521	0.572944	0.598503	0.675508	0.791773	0.917355	1.01892	1.07238	1.06924
CP10	4	0.719804	1.05959	1.567	2.15866	2.71698	3.12207	3.2907	3.20431	2.90861	2.4886	2.03461	1.61685	1.27507	1.02049	0.84342	0.722881	0.635981	0.564844	0.500146	0.440979	0.392284	0.361317	0.354662	0.376969	0.430841	0.516715	0.631924	0.769032	0.914857	1.05105	1.15674	1.21287	1.20771	1.14057	1.02212	0.871843	0.713556	0.569889	0.457257	0.383482	0.348642	0.348298	0.376568	0.427245	0.493004	0.564872	0.633048	0.689001
CP100	4	1.34528	1.29765	1.27188	1.28005	1.32342	1.39035	1.45923	1.50573	1.51043	1.46323	1.3646	1.22537	1.06598	0.912405	0.790408	0.718335	0.701821	0.731424	0.78579	0.838071	0.864862	0.853571	0.805855	0.735239	0.661786	0.605337	0.579843	0.589616	0.629012	0.684322	0.73769	0.771543	0.773221	0.738197	0.670831	0.58184	0.484282	0.390008	0.307169	0.239238	0.185349	0.141829	0.104359	0.0705673	0.0421585	0.0260956	0.0343843	0.0816515
CP102	4	0.460426	0.480497	0.52089	0.660933	0.873848	0.965353	0.845555	0.659171	0.525363	0.494326	0.647019	0.923984	1.08385	1.0079	0.838954	0.75877	0.769575	0.840055	1.00591	1.20687	1.28766	1.23802	1.23031	1.33336	1.38344	1.31469	1.29111	1.43852	1.62051	1.62909	1.46946	1.29979	1.22096	1.19021	1.09988	0.984244	1.0053	1.20792	1.43848	1.49541	1.39234	1.39385	1.60156	1.79038	1.7121	1.3868	1.14695	1.23183
CP107	4	1.327	1.35283	1.3274	1.24675	1.12463	0.989986	0.876468	0.809713	0.799873	0.839802	0.908994	0.98103	1.0317	1.04634	1.0251	0.983018	0.942502	0.922264	0.929809	0.961193	1.00732	1.06195	1.12491	1.20026	1.29223	1.40239	1.52798	1.65891	1.77766	1.86497	1.91032	1.91993	1.91701	1.9304	1.97899	2.06013	2.14909	2.20916	2.20716	2.12523	1.96455	1.74185	1.48582	1.23	1.0056	0.835917	0.735859	0.711423
CP108	4	1.28005	1.23261	1.19488	1.21657	1.3391	1.5764	1.90348	2.25509	2.54329	2.68438	2.62938	2.37978	1.98971	1.54336	1.12946	0.814975	0.631837	0.573001	0.604266	0.677696	0.747055	0.778395	0.755664	0.679563	0.564798	0.435368	0.319509	0.24436	0.231196	0.290274	0.416774	0.589855	0.774152	0.927796	1.01289	1.00726	0.910785	0.746892	0.552582	0.367077	0.22058	0.128919	0.0918753	0.0975486	0.127225	0.161586	0.185795	0.193063
CP110	4	1.10702	1.35766	1.74362	2.23768	2.75882	3.1835	3.38542	3.29016	2.91123	2.34132	1.71064	1.14163	0.716124	0.46177	0.357959	0.354597	0.394919	0.433329	0.444504	0.423771	0.380655	0.329811	0.283692	0.24921	0.228204	0.219676	0.221757	0.232391	0.249027	0.268298	0.286414	0.300213	0.308218	0.310794	0.309453	0.30595	0.301803	0.298384	0.296948	0.29837	0.30269	0.308385	0.311948	0.308754	0.295546	0.273458	0.250302	0.241505
CP12	4	0.770155	0.901309	1.09475	1.328	1.54888	1.69303	1.71268	1.59912	1.38333	1.11842	0.857974	0.640568	0.483233	0.383707	0.328145	0.299627	0.283992	0.272331	0.260759	0.248718	0.237153	0.227331	0.220429	0.217552	0.219714	0.227546	0.240844	0.258231	0.277202	0.294535	0.307091	0.312848	0.311468	0.304001	0.291921	0.276272	0.257888	0.238698	0.223431	0.220622	0.241109	0.293128	0.376245	0.477991	0.576117	0.646527	0.672968	0.652813
CP122	4	0.899147	1.15021	1.42367	1.68172	1.88291	1.99189	1.98829	1.87302	1.66585	1.39988	1.11362	0.842937	0.614272	0.441594	0.326862	0.26284	0.237014	0.235007	0.243912	0.253889	0.25885	0.256311	0.246797	0.232737	0.217404	0.204021	0.195169	0.192326	0.195694	0.20418	0.21566	0.227466	0.236997	0.242239	0.242016	0.236068	0.225058	0.210588	0.194973	0.18093	0.17105	0.167246	0.170212	0.17929	0.192567	0.207265	0.220287	0.228886
CP128	4	1.39847	1.69096	1.92106	2.01532	1.93174	1.68878	1.35974	1.03394	0.778557	0.621644	0.556756	0.558782	0.597537	0.644916	0.678991	0.687532	0.669153	0.630827	0.58269	0.532878	0.486407	0.447387	0.420397	0.408932	0.412489	0.425316	0.437885	0.440688	0.428694	0.404443	0.377513	0.36104	0.367868	0.405888	0.472217	0.54984	0.610784	0.627151	0.584551	0.488894	0.36484	0.249032	0.183064	0.205963	0.342707	0.588616	0.896902	1.18456
CP131	4	1.25832	1.2447	1.07803	0.893223	0.838863	0.965755	1.17531	1.29106	1.21795	1.01657	0.814754	0.692801	0.651306	0.64867	0.645751	0.63051	0.624273	0.666552	0.776977	0.922968	1.03305	1.05577	1.00123	0.923698	0.884832	0.921534	1.02384	1.14374	1.22863	1.2423	1.1769	1.06844	0.974043	0.922162	0.901817	0.893226	0.893307	0.913353	0.95577	1.00175	1.02131	0.995017	0.931617	0.87036	0.859205	0.918956	1.02678	1.13194
CP135	4	0.594623	0.708963	0.980284	1.40397	1.94314	2.53144	3.08299	3.50994	3.74153	3.739	3.50288	3.07107	2.511	1.90238	1.32191	0.82976	0.461738	0.22605	0.108758	0.0816125	0.111354	0.167694	0.228268	0.280635	0.320965	0.351129	0.375104	0.395751	0.412772	0.422582	0.42	0.401049	0.365849	0.319488	0.270946	0.230603	0.20756	0.207171	0.229978	0.271579	0.323535	0.375068	0.41539	0.436063	0.432611	0.405074	0.357453	0.296939
CP136	4	0.648518	0.726715	0.946496	1.32316	1.83789	2.4344	3.02497	3.50627	3.78286	3.79379	3.53185	3.04272	2.41521	1.7528	1.15017	0.672861	0.350892	0.178485	0.127159	0.157351	0.231303	0.321736	0.414624	0.507867	0.60627	0.71551	0.837333	0.96708	1.09513	1.21101	1.30864	1.38856	1.45552	1.51091	1.54564	1.53941	1.46793	1.3176	1.09482	0.828277	0.560813	0.337877	0.196079	0.157115	0.224111	0.382111	0.602274	0.846297
CP137	4	1.16218	2.05075	3.08589	3.99469	4.48552	4.38218	3.71268	2.69952	1.64012	0.783309	0.252552	0.0426086	0.0583275	0.17708	0.295459	0.357599	0.3594	0.335696	0.335813	0.398831	0.534241	0.71481	0.883786	0.978349	0.959686	0.834525	0.650037	0.468088	0.336866	0.275921	0.275597	0.307818	0.340742	0.352954	0.340836	0.317226	0.303367	0.318937	0.374535	0.468493	0.589043	0.720283	0.847773	0.96065	1.04935	1.1034	1.11307	1.07467
CP139	4	1.14427	1.27113	1.39636	1.50332	1.57423	1.59303	1.54929	1.44186	1.28033	1.08322	0.873602	0.674228	0.503418	0.37255	0.285394	0.239184	0.226937	0.240193	0.27146	0.315859	0.371629	0.439416	0.520673	0.615689	0.721698	0.831792	0.93522	1.01925	1.0722	1.08663	1.06129	1.00118	0.916268	0.819435	0.724368	0.643725	0.587627	0.562533	0.570524	0.609059	0.671167	0.746153	0.820848	0.881597	0.917026	0.921454	0.897978	0.859584
CP142	4	0.759936	1.09709	1.54342	2.08131	2.67753	3.28557	3.85126	4.32114	4.65104	4.81262	4.79845	4.62037	4.3064	3.89502	3.42963	2.95174	2.49667	2.09076	1.74957	1.47868	1.27516	1.13001	1.03042	0.962735	0.914384	0.875167	0.837901	0.798618	0.756232	0.711923	0.668259	0.628134	0.593859	0.566585	0.546044	0.530689	0.517901	0.50432	0.486346	0.460732	0.425141	0.378481	0.321078	0.254479	0.181377	0.105612	0.0323075	-0.0320391
CP146	4	1.4981	2.04842	2.67774	3.28726	3.76556	4.01732	3.98928	3.68714	3.1742	2.55099	1.92756	1.39451	1.0056	0.774367	0.681415	0.686323	0.739589	0.794725	0.817162	0.789801	0.71415	0.607483	0.496727	0.410052	0.369641	0.386675	0.460174	0.578518	0.723411	0.875311	1.01817	1.14236	1.24422	1.32269	1.37501	1.39442	1.372	1.30136	1.18305	1.02589	0.844774	0.657435	0.481385	0.331776	0.220345	0.154363	0.136162	0.162845
CP147	4	0.828697	0.97149	1.05584	1.07152	1.04724	1.01675	0.990117	0.957224	0.910838	0.862179	0.839556	0.867163	0.933155	0.993453	1.01669	1.00626	0.97645	0.945412	0.955197	1.04373	1.18118	1.2786	1.26823	1.16759	1.06046	1.01864	1.05325	1.1326	1.20843	1.23997	1.22732	1.19951	1.16528	1.11357	1.06538	1.06465	1.10685	1.12964	1.08997	1.01004	0.956635	0.976604	1.03901	1.08405	1.10596	1.14133	1.21729	1.3299
CP154	4	1.23495	1.12673	1.09289	1.15521	1.2545	1.28911	1.20239	1.0413	0.918032	0.911138	1.0016	1.09263	1.08604	0.950182	0.733091	0.521132	0.383679	0.343409	0.380422	0.456633	0.535714	0.588695	0.598232	0.565519	0.510164	0.461603	0.445952	0.471983	0.524972	0.577636	0.611245	0.627609	0.642448	0.67232	0.725843	0.794829	0.853558	0.87638	0.863497	0.849113	0.878902	0.969957	1.08448	1.14733	1.09933	0.942046	0.73682	0.560327
CP158	4	1.83748	2.2603	3.0253	4.01048	4.85653	5.14535	4.69069	3.67647	2.51365	1.57535	1.02245	0.802568	0.764068	0.774731	0.774787	0.766099	0.773063	0.808745	0.862754	0.909237	0.921363	0.885146	0.809077	0.721027	0.652106	0.6192	0.617455	0.626119	0.622863	0.598189	0.562056	0.538461	0.553029	0.622117	0.744319	0.894103	1.02442	1.08587	1.05644	0.959111	0.848261	0.77204	0.744032	0.746685	0.754017	0.749517	0.730958	0.706603
CP165	4	2.54547	2.55242	2.55018	2.56177	2.58716	2.59836	2.55636	2.43768	2.24903	2.02016	1.7837	1.5595	1.35408	1.16829	1.00143	0.854512	0.732624	0.642547	0.587472	0.563571	0.561396	0.570851	0.585437	0.602275	0.618957	0.630475	0.628436	0.604837	0.55868	0.498497	0.437906	0.389097	0.358997	0.348447	0.352303	0.360973	0.364191	0.355685	0.335926	0.311404	0.291399	0.28394	0.292684	0.315712	0.346204	0.374818	0.393321	0.398559
CP166	4	1.1314	1.90936	2.767	3.41909	3.60235	3.22496	2.42613	1.49225	0.704015	0.22145	0.0581539	0.127379	0.313741	0.527072	0.720147	0.87788	0.997147	1.07635	1.11703	1.12202	1.08914	1.01436	0.903249	0.777032	0.667217	0.601546	0.589155	0.615782	0.654116	0.682142	0.692632	0.687561	0.668878	0.637181	0.596203	0.554605	0.525343	0.522992	0.556289	0.620002	0.693843	0.74993	0.767518	0.750048	0.730274	0.75372	0.848045	1.00035
CP173	4	0.845337	0.885534	1.02083	1.26527	1.58626	1.90894	2.1417	2.21348	2.10194	1.83856	1.48949	1.12716	0.808062	0.562942	0.398522	0.305385	0.267223	0.267375	0.292744	0.333986	0.384057	0.436334	0.483585	0.518444	0.535122	0.531486	0.510237	0.478585	0.44587	0.420966	0.410422	0.417424	0.440954	0.475886	0.514406	0.549089	0.575841	0.59452	0.60685	0.613916	0.615043	0.608307	0.591446	0.561841	0.516927	0.455988	0.382559	0.305454
CP174	4	1.4684	1.4869	1.63008	1.88822	2.18874	2.41725	2.46461	2.28438	1.92102	1.48738	1.10787	0.864455	0.770479	0.782098	0.836874	0.889068	0.923264	0.943962	0.95823	0.967393	0.969437	0.963785	0.951926	0.934333	0.90699	0.863014	0.800336	0.726865	0.656649	0.602984	0.574082	0.571117	0.589683	0.623795	0.668679	0.719624	0.769185	0.807373	0.826831	0.829849	0.830071	0.844799	0.883082	0.93778	0.983707	0.987203	0.929547	0.827924
CP18	4	0.621848	0.768621	1.07722	1.53207	2.07109	2.59046	2.96819	3.10178	2.94712	2.53624	1.96794	1.37168	0.864111	0.517352	0.347371	0.322756	0.384874	0.472554	0.540414	0.566752	0.550867	0.504627	0.443831	0.382113	0.32934	0.293142	0.281709	0.305727	0.37825	0.512452	0.717491	0.994715	1.33623	1.72584	2.1419	2.55796	2.94067	3.25082	3.45067	3.51283	3.42257	3.17655	2.78651	2.28598	1.73354	1.2015	0.754908	0.433342
CP182	4	1.55052	1.65989	1.98795	2.39624	2.68384	2.73509	2.57337	2.30729	2.04726	1.85412	1.73947	1.67852	1.63322	1.58117	1.50756	1.39414	1.23738	1.06891	0.946241	0.919066	0.998992	1.14514	1.27886	1.32614	1.26409	1.12631	0.97135	0.851743	0.789018	0.770634	0.76949	0.755717	0.705002	0.612472	0.503561	0.436065	0.469147	0.608751	0.785833	0.900072	0.904213	0.839229	0.774604	0.741658	0.732484	0.733795	0.743943	0.762323
CP189	4	0.51141	0.545432	0.59736	0.653815	0.704454	0.743791	0.768453	0.773749	0.754214	0.707993	0.640845	0.566024	0.499235	0.452321	0.429754	0.428466	0.440407	0.456168	0.468279	0.473081	0.470303	0.461282	0.447733	0.432062	0.418088	0.409832	0.408943	0.413429	0.418637	0.419461	0.412297	0.396186	0.373069	0.347038	0.323245	0.307058	0.303747	0.318066	0.352796	0.406219	0.470018	0.529207	0.565067	0.560879	0.509176	0.417578	0.308837	0.214611
CP192	4	1.32791	1.91884	2.69105	3.50924	4.18942	4.55186	4.4843	3.99391	3.20792	2.32726	1.55416	1.03141	0.810768	0.859874	1.09067	1.39597	1.68016	1.8778	1.95884	1.925	1.80199	1.62999	1.45329	1.30962	1.22232	1.19605	1.21882	1.26861	1.32181	1.35891	1.36791	1.34547	1.29629	1.22964	1.15481	1.07769	1.00046	0.923862	0.848845	0.775885	0.704178	0.632555	0.56186	0.496581	0.44349	0.408147	0.39255	0.395138
CP193	4	0.611658	0.787527	0.994271	1.16949	1.2708	1.30678	1.33529	1.42104	1.57984	1.75454	1.84524	1.77487	1.53994	1.20561	0.86436	0.59107	0.418805	0.34051	0.326164	0.343568	0.370717	0.398836	0.428181	0.461214	0.497246	0.530732	0.552327	0.551976	0.525052	0.479961	0.44209	0.448516	0.533506	0.70981	0.954118	1.21066	1.41454	1.52171	1.52384	1.44127	1.31044	1.17031	1.04771	0.947745	0.859012	0.767489	0.667056	0.563382
CP21	4	0.874332	0.998199	1.19929	1.45883	1.73887	1.99047	2.16866	2.2439	2.20426	2.0555	1.82041	1.53353	1.23316	0.954117	0.723608	0.559496	0.468868	0.447079	0.478764	0.54121	0.60928	0.660955	0.682668	0.672105	0.636401	0.586684	0.533014	0.482361	0.438956	0.405615	0.384585	0.377225	0.383383	0.401386	0.428515	0.461606	0.497647	0.534017	0.568736	0.600351	0.626432	0.641677	0.63833	0.609244	0.551316	0.467314	0.366133	0.262373
CP26	4	0.697209	0.736605	0.995007	1.51655	2.27782	3.17241	4.021	4.61555	4.79108	4.49382	3.80346	2.8964	1.97632	1.2066	0.672846	0.380648	0.279102	0.293495	0.353233	0.408255	0.433563	0.425152	0.392217	0.349021	0.308821	0.280293	0.266149	0.263587	0.266413	0.268073	0.264254	0.253916	0.238996	0.223489	0.212261	0.209359	0.216096	0.229771	0.244048	0.251227	0.245548	0.226268	0.199863	0.180644	0.188893	0.245724	0.36533	0.546592
CP35	4	1.18356	1.43655	1.72392	1.96003	2.05269	1.95024	1.67133	1.29534	0.92314	0.636206	0.474484	0.435042	0.486562	0.586327	0.694991	0.785067	0.842788	0.864407	0.852488	0.815248	0.766185	0.720209	0.688307	0.674456	0.676421	0.689502	0.710169	0.737902	0.774891	0.824035	0.885902	0.955124	1.01791	1.0544	1.04707	0.989303	0.888236	0.760883	0.626269	0.499723	0.39214	0.311537	0.263288	0.249629	0.267945	0.309866	0.363304	0.418263
CP36	4	1.68355	1.72973	1.76145	1.76225	1.71878	1.62533	1.48689	1.31888	1.1436	0.98429	0.859155	0.77758	0.739588	0.738179	0.762936	0.803144	0.849856	0.896807	0.940317	0.978552	1.01073	1.03666	1.0568	1.07243	1.08568	1.09894	1.11392	1.13074	1.14719	1.15835	1.15733	1.13734	1.095	1.0336	0.963878	0.901236	0.860356	0.850017	0.86986	0.90968	0.951522	0.974527	0.961433	0.904008	0.805542	0.679987	0.548708	0.436243
CP48	4	0.874259	0.941985	1.07955	1.25938	1.43796	1.57032	1.62307	1.58295	1.45891	1.27636	1.06679	0.860232	0.683222	0.558208	0.501227	0.519273	0.609794	0.761044	0.952019	1.15334	1.33111	1.45407	1.50155	1.46923	1.37087	1.23375	1.09052	0.970283	0.891331	0.85799	0.861775	0.886862	0.919099	0.954134	0.998953	1.06477	1.15558	1.25948	1.34867	1.38964	1.35749	1.24666	1.07367	0.871968	0.682294	0.541381	0.47156	0.475129
CP49	4	1.12476	0.860783	0.661707	0.58349	0.671696	0.930629	1.30637	1.69744	1.99418	2.12782	2.09293	1.93467	1.72174	1.52026	1.37854	1.31616	1.3155	1.32655	1.2913	1.1766	0.991607	0.777644	0.582498	0.439855	0.362831	0.345831	0.370404	0.411671	0.444615	0.45062	0.422301	0.365349	0.296466	0.236061	0.199991	0.194276	0.215192	0.252756	0.294553	0.328911	0.347488	0.347208	0.330801	0.30516	0.279708	0.264524	0.267169	0.28845
CP5	4	1.1417	1.33332	1.47011	1.49165	1.4084	1.29513	1.24138	1.28417	1.37889	1.43423	1.37797	1.20673	0.988575	0.818194	0.765499	0.85314	1.06124	1.33709	1.60396	1.77856	1.8002	1.66239	1.42167	1.16567	0.965797	0.853703	0.828868	0.87479	0.96753	1.0813	1.19686	1.30543	1.3996	1.45993	1.45939	1.38774	1.27477	1.18573	1.18317	1.28173	1.43063	1.53928	1.53339	1.40836	1.23698	1.12126	1.12895	1.25567
CP51	4	1.22101	1.44885	1.75072	2.08095	2.36797	2.53509	2.52892	2.34255	2.01965	1.63512	1.26553	0.966655	0.764045	0.655209	0.617846	0.620617	0.633137	0.632856	0.607971	0.557723	0.491581	0.427141	0.385791	0.386349	0.438673	0.539521	0.672018	0.809014	0.919724	0.978099	0.970385	0.899227	0.782649	0.647089	0.518603	0.415819	0.346872	0.310174	0.29757	0.298381	0.30326	0.307013	0.309279	0.312523	0.318528	0.325584	0.328098	0.318787
CP58	4	1.88132	2.08191	2.2919	2.46248	2.54279	2.49471	2.30712	2.0017	1.62676	1.24166	0.89928	0.63347	0.454158	0.351281	0.303263	0.286599	0.283218	0.284252	0.29031	0.308934	0.350238	0.422036	0.525455	0.652704	0.78724	0.90656	0.987059	1.01004	0.967461	0.865196	0.721812	0.563576	0.418207	0.30943	0.253376	0.256462	0.314519	0.413031	0.52887	0.63393	0.700618	0.708452	0.650648	0.537098	0.392952	0.253155	0.154915	0.129823
CP59	4	1.67172	2.05302	2.51712	3.01979	3.49588	3.87067	4.07843	4.08119	3.87861	3.50511	3.0172	2.47895	1.94973	1.47604	1.08775	0.797471	0.602946	0.491094	0.442752	0.437094	0.454938	0.480711	0.503274	0.516036	0.516636	0.506487	0.49011	0.473993	0.464889	0.467907	0.484916	0.513619	0.547658	0.577848	0.594442	0.590067	0.562412	0.515464	0.458723	0.405046	0.368037	0.35952	0.387151	0.452672	0.550668	0.66842	0.787386	0.88662
CP6	4	0.983273	1.21542	1.52113	1.87067	2.22018	2.5193	2.72197	2.79671	2.73372	2.54665	2.26721	1.93721	1.59969	1.29058	1.0339	0.840385	0.709516	0.63288	0.597478	0.5892	0.596187	0.611016	0.631194	0.657789	0.693024	0.737946	0.790844	0.846735	0.89812	0.937158	0.9584	0.960888	0.949015	0.93145	0.918838	0.920598	0.941938	0.982224	1.03494	1.08925	1.1326	1.15337	1.14305	1.09708	1.0151	0.900941	0.762246	0.609864
CP61	4	2.14753	2.25419	2.33316	2.35944	2.32128	2.21906	2.05279	1.81537	1.51318	1.18753	0.898682	0.692199	0.576623	0.525949	0.501376	0.477092	0.452469	0.445876	0.477726	0.554579	0.661675	0.766721	0.834844	0.847963	0.816376	0.77334	0.752565	0.763487	0.785459	0.786933	0.752195	0.690338	0.622087	0.562608	0.515555	0.47652	0.438466	0.396538	0.352137	0.31322	0.290107	0.289383	0.309885	0.344172	0.383956	0.425941	0.474156	0.535405
CP62	4	1.46153	1.5019	1.51503	1.52612	1.55731	1.61925	1.70575	1.79479	1.85434	1.85221	1.76876	1.60269	1.37255	1.10798	0.842357	0.605385	0.418945	0.297122	0.245016	0.260966	0.334919	0.450044	0.58206	0.702529	0.783982	0.806863	0.768582	0.685655	0.590586	0.520578	0.506185	0.565051	0.698531	0.896174	1.13767	1.39618	1.63812	1.8263	1.92849	1.925	1.81846	1.63383	1.41565	1.2152	1.07707	1.02909	1.07488	1.1969
CP63	4	1.25948	1.27788	1.2794	1.32962	1.44387	1.56311	1.59908	1.51256	1.35558	1.22503	1.17409	1.17862	1.18073	1.14601	1.07738	0.994467	0.915866	0.856459	0.835678	0.876781	0.988227	1.14642	1.29995	1.39252	1.3928	1.31847	1.22326	1.15136	1.11662	1.1182	1.15235	1.21367	1.29571	1.38646	1.46822	1.52026	1.52495	1.49135	1.45791	1.45125	1.4609	1.46411	1.45952	1.46784	1.50252	1.54527	1.56063	1.52754
CP69	4	1.04418	1.20026	1.38802	1.59056	1.78462	1.94386	2.04399	2.06742	2.00749	1.87066	1.67412	1.4424	1.20288	0.980146	0.793236	0.653588	0.565296	0.526728	0.531855	0.571509	0.635166	0.711868	0.791054	0.863674	0.922474	0.962536	0.981462	0.979361	0.959049	0.925944	0.887125	0.850376	0.82282	0.809848	0.814495	0.836853	0.87426	0.92191	0.973668	1.02327	1.06546	1.09665	1.11573	1.12342	1.12134	1.111	1.09298	1.06686
CP72	4	0.761406	0.812804	0.978926	1.23627	1.53902	1.82759	2.04271	2.13998	2.10051	1.93373	1.67127	1.35698	1.03609	0.746094	0.512097	0.345415	0.245475	0.203278	0.204918	0.23484	0.278544	0.324134	0.363142	0.39058	0.404514	0.405652	0.396787	0.382087	0.366261	0.35358	0.347026	0.347804	0.355224	0.367155	0.380818	0.393876	0.405556	0.417283	0.432369	0.454674	0.486712	0.527853	0.573439	0.615671	0.645937	0.658042	0.650881	0.629355
CP74	4	0.866439	0.801159	0.818905	0.944493	1.15993	1.40592	1.60051	1.67052	1.58341	1.36023	1.0622	0.762875	0.522306	0.372758	0.317061	0.335341	0.395248	0.463099	0.513932	0.537501	0.53782	0.526535	0.514279	0.505502	0.499228	0.493839	0.492234	0.503988	0.543204	0.623521	0.752208	0.92517	1.12495	1.32364	1.4892	1.59304	1.61715	1.55901	1.43264	1.26487	1.08742	0.928076	0.803711	0.716965	0.657744	0.608868	0.553728	0.483205
CP82	4	1.1884	1.54208	1.96624	2.40383	2.78302	3.0354	3.10974	2.97814	2.64447	2.15531	1.59622	1.06677	0.647664	0.37891	0.257298	0.248911	0.307604	0.391389	0.47249	0.540126	0.596291	0.647057	0.694324	0.732382	0.750542	0.740021	0.700965	0.64476	0.590191	0.555941	0.55324	0.581677	0.629843	0.680415	0.716728	0.727898	0.712129	0.678287	0.644037	0.628914	0.645163	0.692305	0.758978	0.830126	0.893906	0.944479	0.981514	1.00881
CP84	4	0.901942	1.28936	1.77958	2.3073	2.78846	3.14091	3.30564	3.26278	3.03551	2.67761	2.25504	1.8282	1.44152	1.12021	0.871859	0.691813	0.569038	0.49138	0.448511	0.43276	0.439141	0.464649	0.506886	0.562762	0.62782	0.696778	0.764729	0.827912	0.883721	0.930589	0.968779	1.00098	1.03074	1.059	1.08161	1.09016	1.07551	1.0315	0.957184	0.858739	0.750633	0.654765	0.596063	0.596379	0.668826	0.813603	1.01734	1.25476
CP85	4	1.09268	1.24285	1.36521	1.43789	1.4502	1.40486	1.31504	1.19967	1.07834	0.968195	0.881627	0.824727	0.795893	0.786495	0.783624	0.774778	0.752159	0.715192	0.66995	0.626118	0.592655	0.574448	0.571202	0.579125	0.593551	0.610966	0.629379	0.647246	0.661911	0.668688	0.661485	0.634725	0.585648	0.515513	0.430126	0.339024	0.25369	0.185476	0.143908	0.135305	0.161752	0.22058	0.303958	0.400133	0.49568	0.579078	0.643744	0.688727
CP87	4	0.562768	0.61617	0.682236	0.769505	0.880444	1.00714	1.13082	1.22593	1.26742	1.23904	1.13927	0.982078	0.792286	0.598351	0.425613	0.291382	0.202533	0.155952	0.141447	0.145912	0.157293	0.167143	0.171392	0.169693	0.163984	0.156904	0.150572	0.146012	0.143345	0.142489	0.143849	0.148527	0.157831	0.172339	0.191147	0.211789	0.230903	0.245509	0.254362	0.258524	0.26078	0.264671	0.273902	0.29239	0.324395	0.373706	0.441509	0.524219
CP90	4	1.15074	1.15316	1.20832	1.28193	1.31808	1.27976	1.17449	1.03744	0.901303	0.780948	0.675708	0.585268	0.526133	0.530503	0.625342	0.808328	1.03714	1.24106	1.35496	1.36054	1.29746	1.22353	1.16703	1.11981	1.06376	0.990829	0.908606	0.839833	0.807582	0.813907	0.834912	0.839126	0.809801	0.751954	0.688669	0.654364	0.679377	0.773906	0.925834	1.1062	1.27332	1.3805	1.39608	1.33066	1.23564	1.16583	1.14262	1.1372
CP92	4	0.537665	0.692935	0.843201	0.971193	1.05724	1.08558	1.05145	0.964568	0.845611	0.718609	0.604077	0.515392	0.457627	0.427959	0.417465	0.414772	0.410254	0.398606	0.379032	0.353922	0.327024	0.301876	0.281162	0.266997	0.261747	0.268578	0.290753	0.329427	0.381316	0.43773	0.486186	0.51451	0.515609	0.489965	0.444867	0.391143	0.339265	0.296569	0.266445	0.248955	0.241978	0.24222	0.24602	0.250102	0.252206	0.251825	0.251133	0.25596
CP93	4	0.391377	0.450146	0.593768	0.779996	0.869818	0.774171	0.586524	0.473803	0.509408	0.621039	0.666652	0.603	0.552397	0.63942	0.806483	0.859722	0.732516	0.600383	0.597021	0.638707	0.640185	0.666493	0.7945	0.971685	1.06559	1.00243	0.814158	0.614895	0.520263	0.552463	0.655125	0.767995	0.86593	0.961745	1.03771	1.03927	0.99861	1.01215	1.05563	1.03543	0.939013	0.857477	0.864916	0.929857	1.03952	1.22323	1.39274	1.39649
CP11	5	0.348938	0.483217	0.462276	0.354195	0.322837	0.377297	0.42574	0.452652	0.507658	0.61884	0.731629	0.724278	0.608556	0.575726	0.66051	0.761954	0.84775	0.936503	1.06995	1.27119	1.54151	1.71974	1.70579	1.56361	1.56803	1.75544	1.77968	1.74356	2.05745	2.34673	2.16544	1.93032	2.02216	2.10822	1.81936	1.40143	1.36884	1.72273	2.04683	2.07693	1.87748	1.79351	2.17056	2.615	2.45886	1.94403	1.73392	1.8322
CP116	5	0.638506	0.808204	1.0155	1.17678	1.2272	1.17064	1.04602	0.881119	0.698011	0.529253	0.412983	0.376397	0.425334	0.540232	0.675434	0.771766	0.784978	0.71617	0.621116	0.575462	0.619985	0.730429	0.834324	0.866647	0.82197	0.754111	0.720388	0.730639	0.75378	0.764875	0.778361	0.833431	0.943388	1.07078	1.15899	1.17518	1.12296	1.03248	0.947541	0.902071	0.899942	0.917698	0.929685	0.931925	0.940989	0.971142	1.01458	1.04285
CP123	5	2.00502	2.14838	2.30947	2.47098	2.60668	2.68797	2.69337	2.61808	2.47575	2.29335	2.10125	1.92379	1.77366	1.65187	1.55176	1.46493	1.38641	1.31673	1.26083	1.22489	1.21306	1.22569	1.25935	1.30867	1.36784	1.43111	1.49236	1.54513	1.5836	1.60426	1.60652	1.5922	1.56466	1.52771	1.48534	1.44146	1.39961	1.36195	1.3283	1.29592	1.26068	1.21878	1.16805	1.1082	1.04044	0.966551	0.888167	0.806965
CP129	5	0.425408	0.609098	0.911387	1.24734	1.44568	1.37741	1.11986	0.886748	0.761614	0.667068	0.556597	0.482467	0.51216	0.665593	0.911309	1.15884	1.28622	1.25933	1.18298	1.16661	1.20581	1.20809	1.11306	1.00521	1.0404	1.24944	1.48545	1.5676	1.45945	1.27415	1.13874	1.11098	1.16671	1.2497	1.30352	1.25415	1.08216	0.908243	0.885633	1.01825	1.15072	1.14442	1.0112	0.887344	0.891423	0.99191	1.07077	1.11404
CP13	5	0.908393	0.912238	0.963015	0.958841	0.703032	0.582389	0.759828	0.802106	0.705088	0.662526	0.79243	1.10691	1.15897	0.903139	0.856942	1.15596	1.24451	1.08034	1.01798	0.977677	0.818647	0.873509	1.21285	1.09964	0.738012	0.766756	0.914229	0.826477	0.929975	1.23287	1.25178	1.0948	1.0237	1.00122	1.33078	1.61659	1.61625	1.45103	1.2205	1.15143	1.24516	1.36882	1.49629	1.39888	1.03312	1.03559	1.29965	1.35984
CP133	5	0.932073	1.10028	1.32258	1.57191	1.80516	1.97517	2.04528	2.0038	1.86488	1.66161	1.43244	1.20968	1.01385	0.854046	0.731083	0.640873	0.576986	0.531619	0.497559	0.46945	0.444959	0.425027	0.413005	0.413321	0.429927	0.465123	0.519114	0.589323	0.670518	0.754522	0.830809	0.887701	0.915067	0.906705	0.86283	0.790384	0.700838	0.60719	0.520337	0.44732	0.390957	0.351	0.325358	0.311677	0.307548	0.310218	0.316152	0.32085
CP14	5	1.0718	1.12495	1.13336	1.1233	1.08973	1.02293	0.922634	0.815701	0.759847	0.7968	0.897739	0.982703	1.03668	1.14617	1.33827	1.48178	1.43996	1.24598	1.07356	1.06924	1.21624	1.35719	1.38028	1.33096	1.3065	1.33825	1.38598	1.40423	1.40132	1.40496	1.42279	1.45987	1.51453	1.55003	1.50687	1.3915	1.28609	1.21725	1.13632	1.02107	0.922346	0.907624	1.00331	1.16779	1.324	1.43821	1.53028	1.58584
CP140	5	1.29036	1.17813	1.56175	1.15096	1.48997	1.65493	1.33668	1.34606	1.16322	1.22459	1.20043	1.04461	1.12954	1.39432	0.776811	0.67365	1.10419	1.04547	0.898079	0.88949	0.672796	0.500226	0.73931	0.939648	0.970206	0.918515	0.899491	1.20804	0.969306	1.24996	0.909658	0.755614	0.687311	0.850845	1.07393	0.741502	0.769776	0.977146	0.889307	0.880113	0.781462	0.605183	0.74921	0.940458	0.890239	0.777906	0.76864	0.91314
CP141	5	0.995484	1.03052	1.08977	1.15485	1.22211	1.2926	1.35486	1.38194	1.34946	1.25568	1.12302	0.984007	0.867351	0.790422	0.756883	0.75994	0.788557	0.831283	0.875382	0.90662	0.914584	0.900652	0.881378	0.881653	0.920971	1.00115	1.10242	1.18789	1.21421	1.14927	0.994097	0.792067	0.612009	0.51436	0.523183	0.619423	0.754515	0.874792	0.943837	0.955244	0.928797	0.894102	0.874456	0.878957	0.901812	0.926117	0.9318	0.905
CP144	5	2.51565	2.76408	3.01986	3.29019	3.54994	3.74934	3.83575	3.77243	3.5418	3.14736	2.62132	2.0308	1.47015	1.03556	0.794111	0.761039	0.897458	1.12326	1.34751	1.49838	1.54152	1.47847	1.33974	1.17326	1.02861	0.938089	0.907673	0.918518	0.937809	0.931807	0.87896	0.777209	0.644092	0.508389	0.398789	0.33347	0.316033	0.337194	0.381083	0.43022	0.469924	0.491682	0.494739	0.484511	0.469554	0.457833	0.453842	0.457691
CP159	5	0.715676	0.806555	0.980561	1.1942	1.39421	1.53535	1.5969	1.5863	1.526	1.43515	1.32171	1.18783	1.03816	0.882445	0.733146	0.602708	0.501909	0.436985	0.405995	0.397988	0.396769	0.387517	0.362877	0.325803	0.288499	0.267519	0.277272	0.324932	0.40803	0.514973	0.628437	0.731054	0.811783	0.870018	0.914919	0.959288	1.01031	1.06376	1.10626	1.12281	1.10458	1.05441	0.987072	0.922264	0.874448	0.845881	0.825891	0.796442
CP16	5	0.673258	0.790221	0.953055	1.14383	1.34663	1.54361	1.71195	1.82653	1.86749	1.82993	1.72888	1.59206	1.44481	1.30013	1.15992	1.02388	0.898035	0.794368	0.722645	0.683858	0.67046	0.671303	0.675979	0.676824	0.670642	0.659534	0.648117	0.639103	0.632017	0.625919	0.622623	0.626169	0.638601	0.656605	0.671444	0.672157	0.650766	0.606915	0.548717	0.48885	0.439486	0.409286	0.402075	0.416082	0.44408	0.475169	0.498093	0.504789
CP160	5	1.87065	2.13029	2.40643	2.66443	2.85201	2.91088	2.79885	2.51205	2.09143	1.61128	1.1545	0.787107	0.542544	0.420643	0.39644	0.432432	0.489162	0.532912	0.541311	0.506599	0.435699	0.346474	0.261662	0.202456	0.183746	0.211517	0.28234	0.384275	0.499433	0.607412	0.689033	0.729588	0.721628	0.666281	0.57304	0.457817	0.339591	0.23653	0.162728	0.126341	0.129036	0.166224	0.227573	0.298421	0.362075	0.403619	0.415139	0.401404
CP161	5	1.07869	1.43947	1.76527	1.9357	1.89026	1.65776	1.33451	1.0338	0.83336	0.750245	0.754541	0.801353	0.853611	0.888903	0.898965	0.887974	0.868221	0.855657	0.868187	0.920883	1.01392	1.12571	1.22162	1.27282	1.26952	1.22019	1.14503	1.06794	1.00857	0.978485	0.982927	1.02356	1.09601	1.18492	1.26558	1.31575	1.32678	1.29993	1.23941	1.15669	1.07225	1.00497	0.962922	0.945987	0.951594	0.971468	0.983432	0.955379
CP163	5	1.52039	1.51398	1.26781	0.94405	0.723017	0.705024	0.86114	1.05086	1.12043	1.01293	0.80141	0.64019	0.662192	0.89386	1.23108	1.49244	1.54857	1.43577	1.30426	1.25798	1.29639	1.35993	1.38761	1.36178	1.34211	1.42577	1.62155	1.79965	1.80718	1.64763	1.48296	1.44472	1.5418	1.66352	1.634	1.38134	1.03921	0.803025	0.748528	0.839834	1.02938	1.26749	1.47983	1.59062	1.56377	1.43568	1.27798	1.13826
CP167	5	0	0	0	0	0	0	0	0	0	0	0	0	0	0	0	0	0	0	0	0	0	0	0	0	0	0	0	0	0	0	0	0	0	0	0	0	0	0	0	0	0	0	0	0	0	0	0	0
CP168	5	1.25428	1.24392	1.30831	1.49209	1.77708	2.07968	2.27953	2.27597	2.04641	1.65567	1.21909	0.844015	0.590849	0.464569	0.428373	0.433148	0.43997	0.430057	0.4015	0.360879	0.316944	0.277303	0.247428	0.230736	0.228769	0.241565	0.266627	0.298098	0.32682	0.342611	0.338704	0.315979	0.283444	0.253131	0.234208	0.229513	0.235409	0.244558	0.249226	0.244388	0.229792	0.209652	0.190391	0.177644	0.174263	0.179734	0.190536	0.201991
CP17	5	1.46306	1.79069	2.17053	2.53207	2.78334	2.83639	2.6551	2.28957	1.8565	1.48166	1.24762	1.16893	1.20263	1.28439	1.36509	1.42023	1.43805	1.40178	1.28864	1.0959	0.865232	0.672389	0.589417	0.648086	0.821483	1.02998	1.17117	1.1678	1.00852	0.749988	0.477794	0.261722	0.132944	0.086359	0.096746	0.134633	0.176574	0.208494	0.224713	0.225298	0.213498	0.194183	0.17327	0.157126	0.151585	0.160436	0.183463	0.214742
CP172	5	1.32137	1.30203	1.2705	1.21229	1.11398	0.979239	0.832666	0.708083	0.632322	0.617454	0.659857	0.741268	0.834132	0.913136	0.966263	0.996248	1.01093	1.01328	0.999083	0.9622	0.902863	0.833813	0.77815	0.758278	0.784774	0.850956	0.932239	0.992413	1.00002	0.947002	0.855902	0.767106	0.715515	0.714809	0.756344	0.819068	0.884388	0.949491	1.02815	1.13389	1.26095	1.38242	1.46587	1.48849	1.44212	1.33479	1.19181	1.04794
CP175	5	1.20955	1.4368	1.66175	1.86344	2.01621	2.09949	2.10874	2.0575	1.97025	1.87218	1.78166	1.70978	1.66318	1.64405	1.64821	1.66476	1.67733	1.66808	1.62844	1.5694	1.51829	1.50228	1.53019	1.58712	1.64662	1.68969	1.71179	1.71621	1.70687	1.68282	1.6352	1.55327	1.43761	1.30704	1.19192	1.12001	1.1058	1.14733	1.2294	1.33172	1.4375	1.53702	1.62575	1.69909	1.74891	1.76756	1.75588	1.72612
CP178	5	1.57459	1.62813	1.69865	1.79466	1.93023	2.11537	2.33835	2.55157	2.68167	2.6685	2.5066	2.25588	2.01703	1.88144	1.88312	1.98038	2.07742	2.0748	1.92231	1.64222	1.30827	1.00234	0.778795	0.651888	0.603669	0.601444	0.615127	0.628657	0.642176	0.664812	0.702963	0.750964	0.790362	0.799166	0.766001	0.701254	0.636224	0.607836	0.637812	0.719096	0.816952	0.884931	0.888111	0.819312	0.699124	0.563948	0.451996	0.390477
CP185	5	0.767503	0.974526	1.17639	1.33689	1.42281	1.41444	1.31357	1.14432	0.945991	0.761037	0.623213	0.55005	0.541268	0.582769	0.653786	0.733599	0.805582	0.858461	0.886279	0.88815	0.867725	0.831856	0.788604	0.744814	0.70404	0.665821	0.627001	0.584587	0.538914	0.495655	0.465643	0.462478	0.498933	0.583724	0.719746	0.903592	1.12583	1.37109	1.6181	1.84072	2.01096	2.10451	2.10794	2.02368	1.87087	1.68181	1.49577	1.35129
CP186	5	1.76554	2.31587	2.88481	3.34015	3.54918	3.44318	3.05463	2.50051	1.92433	1.43601	1.08054	0.847919	0.705376	0.624434	0.58899	0.590599	0.621743	0.671935	0.727364	0.773311	0.799128	0.802903	0.790345	0.768271	0.739533	0.703303	0.660914	0.622381	0.605251	0.623091	0.673167	0.734392	0.775419	0.768307	0.702597	0.592315	0.46982	0.370309	0.317986	0.319954	0.367886	0.444862	0.533188	0.620076	0.699258	0.768432	0.824153	0.857851
CP188	5	1.38916	1.78564	2.15524	2.40037	2.43558	2.23249	1.84376	1.38194	0.968723	0.689073	0.569551	0.582371	0.66727	0.760294	0.816899	0.821363	0.782725	0.723576	0.668652	0.636672	0.635354	0.660385	0.697694	0.728319	0.736151	0.71604	0.677914	0.643242	0.632877	0.654537	0.699999	0.753179	0.80102	0.837831	0.861518	0.868199	0.852457	0.813561	0.760529	0.710258	0.680613	0.683758	0.722562	0.787355	0.854339	0.892953	0.881105	0.815525
CP191	5	0.889531	1.33799	1.84278	2.32295	2.68859	2.86623	2.82361	2.58139	2.20365	1.77721	1.38728	1.09583	0.927712	0.870363	0.884937	0.924424	0.951583	0.949431	0.921089	0.882261	0.851188	0.840538	0.853765	0.886156	0.928594	0.971577	1.00715	1.02936	1.03476	1.02344	1.00009	0.974193	0.958114	0.962002	0.988664	1.03209	1.08026	1.12006	1.14157	1.14068	1.12138	1.0963	1.08294	1.09689	1.14618	1.22835	1.3298	1.42695
CP2	5	0.928809	1.09816	1.28206	1.44565	1.54971	1.56245	1.47091	1.28781	1.04824	0.797956	0.578532	0.416134	0.317105	0.271378	0.260547	0.266789	0.278985	0.294414	0.316527	0.350695	0.400129	0.46343	0.534195	0.602776	0.659171	0.696053	0.710852	0.706026	0.687442	0.662693	0.640224	0.628625	0.635191	0.664724	0.719277	0.798064	0.896095	1.00225	1.09985	1.17086	1.20198	1.18901	1.13777	1.06184	0.97926	0.908661	0.864545	0.852496
CP20	5	1.23964	1.67628	2.18322	2.58968	2.71373	2.48263	1.98564	1.41556	0.96146	0.728227	0.713257	0.832261	0.970513	1.03878	1.00853	0.90946	0.798803	0.725584	0.708547	0.734137	0.769355	0.781172	0.75322	0.689864	0.610607	0.549382	0.551287	0.654333	0.865647	1.14613	1.41328	1.57045	1.55772	1.39376	1.16681	0.975515	0.873287	0.854169	0.877458	0.902174	0.909001	0.899736	0.881445	0.855075	0.819013	0.77901	0.751716	0.756297
CP23	5	1.70521	1.79302	1.84239	1.81034	1.6688	1.42608	1.12795	0.836943	0.605627	0.459522	0.395022	0.38912	0.414343	0.452122	0.49839	0.560009	0.64509	0.753295	0.871312	0.975462	1.03984	1.04614	0.990836	0.886132	0.756385	0.632618	0.546144	0.521025	0.566448	0.672233	0.81011	0.940949	1.02643	1.04134	0.981027	0.860519	0.706911	0.549726	0.413432	0.313398	0.25442	0.231326	0.231814	0.240971	0.246124	0.240909	0.22719	0.213883
CP45	5	0.801232	1.06603	1.34622	1.58676	1.73118	1.74264	1.62113	1.40458	1.15314	0.925373	0.758174	0.659046	0.611401	0.588612	0.567517	0.536149	0.494788	0.451863	0.417384	0.397439	0.392194	0.397171	0.405987	0.412935	0.414318	0.408741	0.396706	0.379862	0.360138	0.339124	0.317888	0.297049	0.277364	0.260722	0.250661	0.251754	0.268047	0.301204	0.348672	0.402387	0.449297	0.47478	0.468745	0.4312	0.373725	0.315192	0.274031	0.261489
CP54	5	0.738271	0.944454	1.16865	1.35982	1.47845	1.51037	1.46588	1.36776	1.23737	1.08687	0.922048	0.750654	0.587	0.448654	0.34924	0.293107	0.274523	0.280728	0.29686	0.310671	0.315613	0.311539	0.302892	0.295217	0.291971	0.293023	0.295206	0.294373	0.288059	0.277621	0.268544	0.268534	0.284227	0.317922	0.36572	0.417866	0.461475	0.484839	0.481545	0.452046	0.402071	0.340069	0.276069	0.222044	0.192414	0.202918	0.26683	0.389028
CP55	5	0.977019	1.32286	1.92724	2.76352	3.72262	4.62522	5.26331	5.46937	5.17987	4.46325	3.49295	2.48299	1.61898	1.01166	0.685072	0.592522	0.648494	0.761769	0.86239	0.913029	0.907243	0.859078	0.790973	0.723632	0.670791	0.637539	0.621373	0.614965	0.609884	0.599373	0.580011	0.552114	0.519066	0.485979	0.458153	0.439292	0.430262	0.429088	0.432216	0.435763	0.436661	0.434004	0.430199	0.430931	0.443671	0.475205	0.529196	0.604012
CP57	5	0.463091	0.626234	0.8139	0.896606	0.866694	0.799786	0.732255	0.657836	0.579923	0.511007	0.448286	0.385447	0.331748	0.303878	0.310044	0.336543	0.352884	0.340427	0.308084	0.279179	0.273618	0.300472	0.364124	0.456613	0.537746	0.557955	0.507874	0.420986	0.330458	0.24807	0.197293	0.23817	0.418888	0.699002	0.94521	1.04075	1.01499	1.01627	1.13339	1.29742	1.38004	1.34372	1.2297	1.09034	0.97396	0.90094	0.863548	0.848301
CP60	5	1.48767	1.66326	1.83733	2.00872	2.16316	2.27095	2.29179	2.19047	1.95934	1.63563	1.29318	1.01076	0.834038	0.760275	0.753142	0.768667	0.775094	0.76155	0.734177	0.706401	0.690002	0.687736	0.690864	0.686613	0.668423	0.640723	0.617319	0.615134	0.645955	0.708711	0.786926	0.854755	0.890951	0.891454	0.86742	0.831226	0.784655	0.720248	0.634823	0.540755	0.465333	0.439792	0.483097	0.589266	0.726343	0.850147	0.922857	0.924871
CP66	5	0.794326	0.903229	1.07247	1.29551	1.55198	1.80975	2.03038	2.17774	2.22688	2.17114	2.02329	1.81019	1.56474	1.31735	1.09147	0.902248	0.757169	0.657081	0.598353	0.57434	0.576862	0.597631	0.629319	0.66637	0.704789	0.741568	0.773962	0.798989	0.813608	0.815828	0.805996	0.786965	0.762621	0.735698	0.706577	0.673366	0.633195	0.584288	0.527426	0.466103	0.405365	0.350239	0.304407	0.269608	0.245469	0.229769	0.219107	0.2098
CP7	5	0.252617	0.313667	0.376981	0.428984	0.458833	0.4614	0.439938	0.405009	0.368989	0.339893	0.318709	0.301892	0.28702	0.27703	0.279372	0.300844	0.342195	0.395976	0.4486	0.485565	0.497348	0.482428	0.446238	0.39771	0.346639	0.302353	0.272864	0.263311	0.274081	0.300312	0.333237	0.362924	0.381311	0.384611	0.37401	0.354519	0.333209	0.317691	0.314703	0.329242	0.364529	0.421793	0.498694	0.587685	0.676697	0.754037	0.814079	0.858865
CP71	5	0.648633	0.755784	1.01406	1.37781	1.74781	2.00045	2.0374	1.83372	1.45116	1.00476	0.608886	0.336511	0.205463	0.189254	0.239168	0.306236	0.355991	0.374209	0.364671	0.3417	0.320949	0.312296	0.317197	0.330531	0.344785	0.353885	0.355216	0.350414	0.345072	0.346944	0.362484	0.392545	0.429848	0.460929	0.472163	0.457164	0.420978	0.377978	0.34506	0.334551	0.350287	0.387871	0.43807	0.491256	0.54028	0.580259	0.605635	0.608006
CP73	5	1.3906	1.97025	2.59947	3.19447	3.66028	3.91556	3.91735	3.67349	3.2367	2.68526	2.10067	1.55168	1.08619	0.729628	0.487662	0.350423	0.297641	0.303766	0.342701	0.391815	0.434677	0.462161	0.471978	0.466917	0.45275	0.436375	0.424421	0.422201	0.432934	0.457388	0.494078	0.539785	0.590202	0.640428	0.685221	0.719188	0.737331	0.736166	0.715084	0.676964	0.627573	0.574007	0.522757	0.478182	0.441851	0.412775	0.388417	0.365939
CP8	5	1.08733	1.27321	1.62043	2.11688	2.68893	3.21392	3.55857	3.6321	3.42344	3.00667	2.50985	2.06138	1.74192	1.56754	1.50617	1.51079	1.54507	1.58854	1.62923	1.65546	1.65397	1.61441	1.53759	1.44078	1.35549	1.31596	1.34435	1.4394	1.57594	1.71452	1.81669	1.85785	1.83362	1.75729	1.65222	1.54311	1.44958	1.38425	1.35524	1.36881	1.42922	1.53698	1.68594	1.86132	2.04418	2.22326	2.40389	2.60127
CP97	5	0.813236	0.821018	0.876107	0.973888	1.10013	1.23407	1.35325	1.43892	1.48031	1.47599	1.43221	1.35967	1.27049	1.17572	1.08382	0.999966	0.926096	0.861625	0.804485	0.752206	0.702783	0.655224	0.609752	0.56771	0.531327	0.50342	0.486915	0.484142	0.4961	0.521867	0.558363	0.600571	0.642215	0.67686	0.699207	0.706272	0.698159	0.678203	0.652426	0.628611	0.615349	0.621042	0.652582	0.714003	0.805225	0.921303	1.05261	1.18618
CP104	6	1.02634	1.43334	1.80266	1.94603	1.77953	1.39445	0.982976	0.698216	0.576579	0.559262	0.56387	0.54282	0.499531	0.471642	0.500868	0.60306	0.751789	0.89021	0.964947	0.954924	0.878474	0.779721	0.703521	0.674849	0.696811	0.758431	0.837053	0.903087	0.934081	0.926193	0.895801	0.872695	0.884655	0.942864	1.03692	1.1395	1.21563	1.23546	1.19115	1.11195	1.06088	1.10289	1.25717	1.47109	1.64778	1.70815	1.637	1.48208
CP106	6	0.878801	1.05707	1.22813	1.36192	1.4467	1.48231	1.47295	1.42193	1.33142	1.20817	1.06864	0.937202	0.835591	0.774815	0.758445	0.787278	0.853556	0.933961	0.99636	1.01766	0.994371	0.938417	0.86955	0.809673	0.776147	0.775199	0.799295	0.832078	0.859874	0.882727	0.91735	0.986427	1.09939	1.23965	1.36918	1.44719	1.44737	1.36554	1.22219	1.06157	0.94133	0.90882	0.975567	1.10907	1.24806	1.3329	1.33196	1.25236
CP112	6	2.00676	2.40735	2.72717	2.91635	2.94921	2.8299	2.58733	2.2633	1.90087	1.53743	1.20223	0.915886	0.690009	0.527309	0.423047	0.367748	0.35015	0.359629	0.387787	0.428977	0.479807	0.537953	0.600763	0.664124	0.722072	0.767303	0.792188	0.789811	0.755026	0.685914	0.585424	0.462164	0.329707	0.204711	0.10441	0.04413	0.0352069	0.0832704	0.18689	0.336766	0.515844	0.700826	0.865506	0.986227	1.04903	1.05646	1.03043	1.00834
CP115	6	1.29438	1.41602	1.58522	1.79644	2.03444	2.27607	2.49336	2.65918	2.75133	2.75733	2.67642	2.51735	2.29846	2.04111	1.76707	1.495	1.23918	1.00869	0.808583	0.640437	0.503459	0.396119	0.316016	0.261421	0.230933	0.223456	0.238357	0.274228	0.32902	0.399032	0.478645	0.560501	0.635988	0.696339	0.733946	0.743728	0.723359	0.674595	0.602	0.512708	0.415079	0.317423	0.227067	0.149786	0.0895551	0.0485875	0.0280895	0.027997
CP119	6	0.874356	1.25546	1.74182	2.30259	2.88203	3.40687	3.80223	4.01123	4.0101	3.81229	3.46059	3.01363	2.53153	2.06517	1.65093	1.30983	1.04991	0.869877	0.762664	0.717981	0.723559	0.76528	0.826935	0.891034	0.940808	0.963509	0.953733	0.914337	0.853914	0.782674	0.70938	0.640795	0.583038	0.542973	0.527823	0.542798	0.588163	0.65721	0.736311	0.807638	0.853818	0.86265	0.830052	0.760009	0.662689	0.551831	0.44227	0.347981
CP120	6	0.785592	0.746238	0.657247	0.525717	0.437087	0.469978	0.588509	0.672597	0.64178	0.510558	0.352696	0.258226	0.283175	0.397296	0.506408	0.540751	0.501621	0.431475	0.371932	0.344808	0.34494	0.349737	0.339526	0.324191	0.349211	0.455876	0.644763	0.873167	1.07992	1.18058	1.10022	0.908697	0.79936	0.861026	0.970882	0.970035	0.846226	0.695036	0.579621	0.511868	0.517034	0.627564	0.823041	1.02708	1.14315	1.10273	0.926183	0.70873
CP124	6	1.6867	1.78244	1.76469	1.60286	1.39108	1.28159	1.34942	1.52529	1.67595	1.74801	1.80647	1.92159	2.07334	2.19068	2.25725	2.33019	2.44865	2.55928	2.5828	2.539	2.5084	2.52417	2.54084	2.4672	2.26769	2.01289	1.83099	1.82806	2.00729	2.23136	2.31373	2.17969	1.94143	1.80577	1.90181	2.1653	2.38877	2.41549	2.26107	2.05611	1.88418	1.7162	1.48311	1.17497	0.871331	0.665855	0.589282	0.6024
CP125	6	1.0122	1.25049	1.52007	1.79123	2.02647	2.18768	2.24531	2.18642	2.01828	1.76611	1.46649	1.15933	0.880566	0.656811	0.502592	0.420204	0.401736	0.432488	0.494866	0.572003	0.650451	0.721468	0.780929	0.828176	0.864211	0.889871	0.904745	0.907191	0.895192	0.867464	0.824424	0.768901	0.706301	0.643988	0.589986	0.551439	0.533318	0.537699	0.563679	0.607777	0.664712	0.728386	0.79282	0.852901	0.904943	0.947021	0.97911	1.00313
CP138	6	0.77007	0.940367	1.18317	1.36783	1.41946	1.32351	1.10037	0.808754	0.543793	0.390084	0.374747	0.461254	0.576537	0.649081	0.644149	0.578394	0.503946	0.4744	0.511694	0.594813	0.675278	0.712786	0.706805	0.691995	0.702818	0.745225	0.796586	0.827412	0.827065	0.813779	0.821115	0.875575	0.96576	1.03381	1.02186	0.928643	0.809138	0.729699	0.7301	0.816664	0.967189	1.13291	1.25292	1.27966	1.20149	1.05284	0.897681	0.792381
CP143	6	1.3842	1.26825	1.03177	0.796532	0.631066	0.53966	0.499504	0.4887	0.49798	0.530855	0.59058	0.662433	0.714536	0.721671	0.685533	0.631105	0.593226	0.603933	0.67378	0.776137	0.861686	0.893463	0.865656	0.796225	0.711348	0.637263	0.598459	0.608171	0.659005	0.732135	0.81524	0.903602	0.988149	1.05163	1.08136	1.08915	1.11731	1.21154	1.38623	1.61168	1.81578	1.90892	1.84833	1.68244	1.52314	1.46612	1.51915	1.60381
CP148	6	1.47742	1.53523	1.45827	1.27725	1.05927	0.874842	0.766025	0.73569	0.760977	0.816147	0.88355	0.947444	0.986585	0.979566	0.923274	0.845111	0.790485	0.79612	0.868274	0.977863	1.07352	1.10668	1.05931	0.956908	0.854209	0.80065	0.811982	0.86568	0.921236	0.953474	0.972723	1.01111	1.09028	1.20101	1.30774	1.37209	1.37922	1.33996	1.27084	1.17901	1.06537	0.937129	0.815925	0.730627	0.699345	0.716423	0.754237	0.778639
CP149	6	1.06751	1.38181	1.64706	1.75242	1.69299	1.53661	1.33499	1.11607	0.935938	0.871502	0.951468	1.11911	1.2749	1.35231	1.34973	1.30454	1.24822	1.19545	1.16914	1.20965	1.33912	1.51675	1.65504	1.69469	1.65616	1.59904	1.54501	1.47706	1.3966	1.33597	1.33152	1.40012	1.52491	1.65829	1.74858	1.77686	1.76672	1.75615	1.77263	1.82969	1.92314	2.03967	2.17183	2.28258	2.28102	2.09093	1.73616	1.34455
CP150	6	0.962643	1.07907	1.17381	1.23758	1.26369	1.24961	1.19765	1.11622	1.01786	0.917413	0.828546	0.761162	0.719137	0.70061	0.698695	0.703372	0.703806	0.69117	0.661089	0.615272	0.561354	0.511	0.476679	0.468276	0.490212	0.540129	0.60962	0.685514	0.753056	0.798862	0.813973	0.795109	0.745881	0.675074	0.594955	0.518015	0.454212	0.408859	0.382613	0.372206	0.372222	0.376911	0.38128	0.382019	0.378232	0.372219	0.369969	0.380864
CP151	6	0.976873	0.912484	0.85166	0.810044	0.797641	0.814625	0.851837	0.895158	0.932256	0.956752	0.968849	0.972995	0.974939	0.978741	0.984816	0.990199	0.990795	0.984083	0.970017	0.950213	0.9271	0.904011	0.885	0.873795	0.873083	0.884626	0.909523	0.947878	0.999024	1.06167	1.13407	1.21398	1.29788	1.38042	1.45464	1.51387	1.55409	1.57585	1.58367	1.58475	1.58585	1.58891	1.58822	1.572	1.52737	1.44712	1.33489	1.20647
CP38	6	1.00474	1.16854	1.33743	1.45096	1.45313	1.33679	1.15532	0.980871	0.854349	0.77561	0.72421	0.682518	0.647493	0.629546	0.644178	0.7034	0.811058	0.958977	1.12494	1.2744	1.36934	1.3873	1.33861	1.25874	1.18921	1.16318	1.19742	1.29019	1.42527	1.57599	1.70867	1.78426	1.77116	1.66836	1.51401	1.36046	1.2415	1.16372	1.12415	1.12823	1.17897	1.24982	1.28247	1.228	1.09124	0.922448	0.768559	0.640482
CP40	6	0.588122	0.732648	1.06087	1.55526	2.11528	2.58218	2.79654	2.67272	2.2432	1.64833	1.06605	0.636495	0.419647	0.399135	0.509596	0.671919	0.820055	0.914934	0.945426	0.920762	0.859587	0.782717	0.711563	0.666898	0.666009	0.716687	0.810336	0.918673	1.00039	1.01625	0.94762	0.80721	0.638903	0.500959	0.441121	0.475367	0.582977	0.71772	0.831589	0.895146	0.907372	0.89176	0.881015	0.895436	0.928646	0.949802	0.921008	0.820814
CP47	6	1.30378	1.42154	1.60582	1.80591	1.95014	1.97773	1.86521	1.6364	1.34762	1.06625	0.848202	0.723252	0.688558	0.715802	0.764214	0.797395	0.795079	0.756577	0.695094	0.629812	0.578278	0.551223	0.54992	0.567939	0.594731	0.619858	0.636068	0.641077	0.637032	0.628726	0.621011	0.61633	0.613609	0.609191	0.599304	0.583033	0.563454	0.545873	0.534375	0.52959	0.528808	0.527372	0.520003	0.502174	0.472027	0.431564	0.384941	0.335532
CP52	6	0.910618	1.39458	2.15387	3.12376	4.14913	5.01744	5.52765	5.56344	5.13287	4.35635	3.41399	2.48551	1.70475	1.1396	0.795217	0.631589	0.587952	0.603738	0.632231	0.646582	0.638718	0.614112	0.585296	0.565359	0.562718	0.578368	0.60622	0.635781	0.656558	0.662885	0.656547	0.645545	0.639978	0.647753	0.671736	0.708789	0.751295	0.790355	0.819517	0.837718	0.849114	0.859572	0.872593	0.887109	0.896868	0.890839	0.856845	0.788919
CP88	6	0.561415	0.510619	0.454111	0.417812	0.428256	0.506133	0.65963	0.878159	1.12891	1.3616	1.52327	1.57711	1.51585	1.36114	1.15349	0.938785	0.755753	0.628359	0.564428	0.559358	0.602027	0.679157	0.776997	0.881355	0.977997	1.05475	1.10373	1.122	1.11097	1.07565	1.02437	0.96797	0.916521	0.874448	0.838166	0.798641	0.74713	0.680616	0.605012	0.535165	0.491898	0.496875	0.565159	0.698276	0.880132	1.07836	1.2528	1.36894
CP95	6	1.07242	1.25668	1.46029	1.65875	1.82296	1.9254	1.947	1.88192	1.73879	1.53731	1.30241	1.06056	0.836581	0.650712	0.51667	0.440079	0.418826	0.444187	0.502006	0.574795	0.644763	0.696504	0.720178	0.713179	0.680569	0.633975	0.588341	0.558347	0.555214	0.5843	0.644539	0.728651	0.824077	0.915924	0.989924	1.03567	1.04855	1.03007	0.987511	0.932878	0.88083	0.846514	0.842498	0.876309	0.948454	1.05114	1.16926	1.28283
CP101	7	1.01194	0.992063	1.00615	1.04696	1.10455	1.16838	1.22915	1.28035	1.31866	1.34372	1.35719	1.36153	1.35905	1.35114	1.33809	1.31939	1.29408	1.26123	1.21989	1.16914	1.10816	1.0367	0.956204	0.870795	0.788127	0.71903	0.676187	0.671377	0.713289	0.80502	0.942631	1.11518	1.30513	1.49107	1.65064	1.7646	1.81952	1.81049	1.74023	1.6185	1.45993	1.28152	1.10058	0.932427	0.788788	0.676685	0.598477	0.551858
CP103	7	0.724606	0.860711	1.04964	1.27801	1.52134	1.74654	1.91746	2.00216	1.98104	1.85329	1.63747	1.36697	1.08217	0.821188	0.613482	0.475755	0.411362	0.412345	0.462519	0.541085	0.62644	0.699298	0.745468	0.757352	0.734213	0.681539	0.609148	0.528605	0.450696	0.383534	0.331733	0.296592	0.276742	0.26921	0.270192	0.275598	0.281496	0.28444	0.281926	0.273018	0.258732	0.241784	0.225549	0.212668	0.204017	0.198372	0.192993	0.184898
CP152	7	0.927058	0.886575	0.885307	0.930534	1.01185	1.10215	1.16585	1.17285	1.11097	0.989502	0.835018	0.682042	0.560715	0.487745	0.464851	0.483259	0.530675	0.596301	0.671312	0.746387	0.810081	0.850498	0.859902	0.838729	0.79632	0.747985	0.709334	0.689671	0.687542	0.690841	0.682138	0.647235	0.583118	0.501024	0.423424	0.376189	0.379294	0.440249	0.552076	0.6952	0.842054	0.962709	1.03063	1.0284	0.952782	0.817233	0.651028	0.494456
CP170	7	1.04269	1.3006	1.63724	2.00763	2.33892	2.55105	2.58643	2.43207	2.12286	1.72711	1.32266	0.974511	0.720602	0.570508	0.512407	0.522314	0.572469	0.637301	0.696818	0.736676	0.746522	0.720474	0.660568	0.578127	0.490424	0.414827	0.36302	0.337211	0.330287	0.330201	0.326173	0.313739	0.296933	0.286741	0.296465	0.335481	0.403986	0.490603	0.573959	0.629199	0.638134	0.597868	0.52247	0.436031	0.362279	0.316159	0.300438	0.307402
CP195	7	0.831291	0.872429	1.0192	1.25869	1.53534	1.76761	1.88429	1.85463	1.69315	1.44843	1.18222	0.947422	0.777374	0.685689	0.670728	0.722187	0.827718	0.974998	1.14779	1.32075	1.45964	1.53095	1.51609	1.42221	1.28238	1.13868	1.01889	0.92528	0.842117	0.753952	0.658782	0.56779	0.495302	0.448883	0.426478	0.420136	0.422044	0.428112	0.43725	0.448664	0.459682	0.465405	0.460596	0.442293	0.412421	0.378878	0.352669	0.343052
CP83	7	0.403565	0.469236	0.548119	0.546398	0.483722	0.455297	0.491456	0.542021	0.5516	0.546945	0.605723	0.708763	0.7736	0.8103	0.878673	0.978402	1.09752	1.30032	1.59423	1.77547	1.71655	1.62329	1.86394	2.47709	2.90242	2.62059	2.01331	1.92581	2.45285	2.95086	2.97211	2.59291	2.1492	1.94834	2.05204	2.19368	2.23901	2.41828	2.83231	3.13173	3.00685	2.58957	2.26531	2.27525	2.49498	2.56084	2.26586	1.79959
CP98	7	0.998042	1.08281	1.16958	1.24631	1.30071	1.32168	1.30141	1.23775	1.13638	1.01116	0.880964	0.764492	0.675373	0.619519	0.595599	0.59704	0.615413	0.643545	0.677501	0.716869	0.763214	0.817575	0.877775	0.936813	0.983025	1.00268	0.984754	0.925906	0.832868	0.721267	0.611487	0.523455	0.471577	0.460362	0.482774	0.521402	0.553746	0.559801	0.529153	0.463562	0.374714	0.278774	0.191148	0.122593	0.0774499	0.0540872	0.0465987	0.0473119
[truncated: 356 more columns]

## Sheet: Vastus lateralis
ID
	Pattern	Concatenated rectified and smoothed sEMG for the included gait cycles.
CP105	1	1.02827	1.19776	1.44867	1.7609	2.09975	2.42192	2.68403	2.84936	2.89133	2.79584	2.5664	2.22752	1.82296	1.40639	1.02916	0.72998	0.529114	0.427823	0.411442	0.455597	0.531929	0.613338	0.678341	0.714068	0.717456	0.694388	0.656916	0.619045	0.592542	0.583352	0.589644	0.602873	0.611536	0.606315	0.584127	0.548666	0.507518	0.467757	0.432577	0.400678	0.368404	0.332948	0.294444	0.256001	0.222377	0.19811	0.18578	0.185133
CP111	1	1.52499	1.84833	2.26093	2.71814	3.15569	3.50419	3.71045	3.75047	3.62663	3.35803	2.97456	2.51579	2.03021	1.56945	1.17792	0.88263	0.688716	0.582775	0.541958	0.543964	0.572665	0.617197	0.667418	0.710655	0.732993	0.724799	0.685755	0.624592	0.55411	0.486016	0.428578	0.386665	0.36222	0.354341	0.359179	0.370382	0.380452	0.382493	0.372032	0.348619	0.315973	0.280088	0.246652	0.219291	0.199276	0.186353	0.179897	0.179589
CP113	1	1.90104	2.96385	4.13752	5.23956	6.07341	6.48056	6.3897	5.83446	4.93968	3.87994	2.82984	1.92384	1.23795	0.789679	0.549314	0.460348	0.459266	0.491851	0.522582	0.53625	0.53274	0.519176	0.503108	0.488657	0.475949	0.462574	0.445871	0.424898	0.401222	0.378235	0.359499	0.347164	0.341321	0.340446	0.34245	0.345692	0.349382	0.353448	0.358144	0.363622	0.36974	0.37621	0.38302	0.39084	0.40106	0.415293	0.434365	0.457275
CP127	1	2.15529	2.09993	2.07752	2.11002	2.20787	2.36624	2.56359	2.7634	2.92016	2.99062	2.94736	2.78937	2.54309	2.25311	1.9677	1.72506	1.54437	1.4241	1.34642	1.28616	1.22135	1.14222	1.05584	0.984359	0.957787	1.00346	1.13515	1.34509	1.60202	1.85675	2.05416	2.14737	2.10945	1.93954	1.66226	1.32079	0.96525	0.641015	0.380303	0.198374	0.0942472	0.0547378	0.0598417	0.0886558	0.124009	0.155606	0.181219	0.205747
CP157	1	1.54246	1.44931	1.50052	1.68125	1.92251	2.13996	2.25861	2.22776	2.0321	1.70356	1.31535	0.963115	0.740884	0.709253	0.861431	1.11281	1.33588	1.42671	1.35227	1.15445	0.919324	0.732132	0.642679	0.655729	0.739455	0.843009	0.925353	0.978891	1.02375	1.08057	1.15055	1.21462	1.25033	1.25742	1.26361	1.29215	1.33278	1.36332	1.39104	1.45728	1.60441	1.82813	2.06022	2.20785	2.21067	2.08086	1.886	1.68555
CP162	1	1.20783	1.49386	1.85156	2.21962	2.53698	2.76436	2.88431	2.89096	2.79305	2.62399	2.43367	2.26296	2.12699	2.01778	1.9166	1.80792	1.68565	1.55108	1.40897	1.26554	1.12779	1.00204	0.8915	0.795541	0.7114	0.636202	0.568901	0.512758	0.476331	0.470462	0.501873	0.566303	0.645399	0.711376	0.738773	0.717794	0.660535	0.595393	0.55373	0.55682	0.607481	0.688486	0.769029	0.818349	0.819606	0.775659	0.704476	0.62966
CP164	1	1.51522	1.52886	1.62886	1.76983	1.88032	1.89468	1.79159	1.60548	1.40316	1.24226	1.14626	1.10873	1.11247	1.14826	1.21761	1.3198	1.43343	1.51409	1.5145	1.41067	1.21699	0.978027	0.74944	0.576507	0.482213	0.46833	0.520466	0.618613	0.745453	0.889509	1.03764	1.16791	1.25181	1.26609	1.20977	1.11215	1.02774	1.01469	1.10618	1.29316	1.52452	1.72994	1.85204	1.87125	1.80853	1.70204	1.58522	1.47629
CP169	1	2.07772	2.22149	2.3996	2.62788	2.89131	3.16631	3.44099	3.69684	3.87349	3.87626	3.63637	3.171	2.59438	2.06139	1.6899	1.51881	1.5133	1.59129	1.65661	1.63385	1.49934	1.28773	1.06999	0.913821	0.849979	0.861322	0.897611	0.905595	0.85834	0.766084	0.66188	0.57748	0.528397	0.513687	0.522295	0.538381	0.546332	0.536846	0.511208	0.480223	0.456972	0.447471	0.4463	0.441006	0.421115	0.386202	0.347992	0.324896
CP171	1	6.08776	5.91756	5.58845	5.18831	4.78187	4.42774	4.18436	4.09413	4.1549	4.30182	4.42277	4.40353	4.1764	3.74145	3.15811	2.52272	1.9421	1.50707	1.2699	1.23009	1.33559	1.50025	1.63525	1.68363	1.63894	1.53956	1.44248	1.39315	1.40527	1.45556	1.49327	1.46056	1.32099	1.0893	0.848251	0.73599	0.901655	1.44268	2.3416	3.43236	4.42907	5.02449	5.02874	4.45626	3.50593	2.45918	1.56159	0.950296
CP177	1	3.14678	3.34024	3.50227	3.62966	3.738	3.85658	4.00389	4.16136	4.26264	4.21321	3.94163	3.44524	2.79463	2.10059	1.47133	0.97936	0.649949	0.468296	0.397272	0.394519	0.422962	0.455095	0.474217	0.474301	0.45781	0.431063	0.399834	0.367928	0.338246	0.313523	0.294926	0.280832	0.268038	0.25428	0.239641	0.2259	0.214655	0.206094	0.199081	0.192099	0.184374	0.176291	0.168982	0.163684	0.161384	0.16263	0.167211	0.173799
CP180	1	1.74066	1.95601	2.22359	2.44468	2.56934	2.59662	2.53956	2.39849	2.16718	1.86499	1.56017	1.35807	1.36229	1.62439	2.09929	2.64085	3.05135	3.16432	2.92176	2.40181	1.78005	1.24842	0.941423	0.90197	1.08239	1.37194	1.64152	1.79188	1.79175	1.68549	1.55487	1.46023	1.40857	1.36673	1.30218	1.21327	1.12572	1.06777	1.04831	1.05154	1.04469	0.99507	0.889048	0.739811	0.577534	0.432297	0.324515	0.26353
CP181	1	3.13372	3.31799	3.34633	3.21892	2.98584	2.74415	2.59686	2.5868	2.66913	2.7494	2.75744	2.69159	2.59863	2.52009	2.46306	2.40698	2.33795	2.27766	2.26651	2.32597	2.43483	2.52531	2.50993	2.33816	2.0402	1.7097	1.44517	1.30384	1.28522	1.34279	1.42059	1.48787	1.53936	1.56732	1.54896	1.46891	1.34339	1.21081	1.09825	1.00644	0.926272	0.863049	0.838369	0.868945	0.943442	1.01339	1.01097	0.892922
CP183	1	1.64699	1.75933	2.05172	2.52164	3.05921	3.47804	3.60891	3.40487	2.97457	2.50771	2.15668	1.96786	1.88423	1.79808	1.62663	1.36667	1.08724	0.870967	0.758164	0.728518	0.72378	0.691396	0.613984	0.507365	0.399935	0.314235	0.260903	0.241609	0.253437	0.290497	0.343069	0.39678	0.434863	0.444258	0.422103	0.377006	0.323509	0.275346	0.240967	0.221783	0.213782	0.211094	0.208952	0.204794	0.19821	0.190878	0.186133	0.187341
CP184	1	1.55638	1.67482	1.82187	1.96083	2.04482	2.0456	1.97286	1.87077	1.78997	1.75615	1.75485	1.73882	1.65694	1.49074	1.27524	1.08788	1.00644	1.06215	1.22096	1.39764	1.49981	1.47175	1.31335	1.06846	0.800199	0.566014	0.4058	0.342718	0.391918	0.559525	0.82931	1.14958	1.43438	1.59131	1.56668	1.37946	1.1154	0.882832	0.758651	0.760849	0.857386	0.997504	1.13853	1.25287	1.31989	1.31869	1.23033	1.05429
CP187	1	3.42933	3.53124	3.61888	3.66395	3.63397	3.51206	3.30484	3.03642	2.73487	2.42103	2.10584	1.7958	1.49937	1.22837	0.995089	0.808557	0.671942	0.581919	0.530005	0.504846	0.494692	0.489528	0.482373	0.469734	0.451416	0.429556	0.407078	0.38634	0.368583	0.354136	0.34267	0.333122	0.323729	0.312592	0.298714	0.28298	0.268483	0.25999	0.262887	0.282057	0.320599	0.378186	0.449511	0.52388	0.586916	0.624557	0.627911	0.596633
CP27	1	2.82879	3.0027	3.0604	2.98205	2.78552	2.5199	2.24748	2.02363	1.88174	1.8274	1.8415	1.88969	1.935	1.94909	1.9175	1.83822	1.71672	1.5613	1.381	1.18719	0.996406	0.828872	0.701649	0.621162	0.580099	0.560616	0.542096	0.509497	0.458165	0.393569	0.327437	0.272828	0.240036	0.234158	0.254137	0.293072	0.339742	0.3814	0.407179	0.410824	0.392079	0.356336	0.312477	0.269738	0.235043	0.211579	0.198897	0.194175
CP29	1	1.59872	1.49486	1.35041	1.20736	1.11134	1.09857	1.18472	1.3604	1.59099	1.82459	2.00431	2.08253	2.03423	1.86267	1.59895	1.29034	0.986609	0.727854	0.537088	0.419526	0.36589	0.359921	0.384146	0.424214	0.470058	0.515748	0.558122	0.595038	0.623884	0.641015	0.643152	0.630053	0.607051	0.58476	0.576135	0.591696	0.634678	0.699064	0.77056	0.831006	0.863919	0.858869	0.814749	0.740638	0.654951	0.580439	0.536623	0.533604
CP31	1	1.99726	1.8069	1.64772	1.55448	1.54422	1.61444	1.74779	1.91963	2.10599	2.2849	2.43167	2.51561	2.50616	2.38512	2.1576	1.85379	1.52055	1.20712	0.951202	0.770966	0.664923	0.618439	0.611599	0.626933	0.653875	0.689589	0.736232	0.795905	0.865389	0.933708	0.985547	1.00789	0.995709	0.954497	0.899627	0.851989	0.831021	0.846372	0.892876	0.951729	0.99786	1.0096	0.97675	0.904492	0.812572	0.727042	0.66782	0.63874
CP33	1	1.12183	1.33503	1.66699	2.08241	2.52506	2.92963	3.23632	3.4032	3.41212	3.26835	2.99656	2.63645	2.23656	1.84569	1.50433	1.23871	1.05891	0.960978	0.931449	0.952669	1.00687	1.07798	1.15182	1.21561	1.25769	1.26876	1.2441	1.18525	1.09961	0.998073	0.89157	0.78823	0.692346	0.605221	0.526712	0.456424	0.394382	0.341169	0.297553	0.263869	0.239588	0.223222	0.212595	0.20547	0.200265	0.196643	0.195734	0.199938
CP37	1	0.473472	0.640513	1.052	1.60493	2.12995	2.45783	2.50187	2.29769	1.97429	1.68539	1.54183	1.56932	1.71125	1.87031	1.96367	1.95948	1.87611	1.75071	1.6079	1.45321	1.28661	1.11277	0.941137	0.784266	0.655811	0.566094	0.516501	0.495539	0.481774	0.454496	0.405581	0.344291	0.293335	0.279575	0.321752	0.418992	0.545445	0.656461	0.706454	0.671568	0.561259	0.411992	0.271305	0.182779	0.176122	0.260367	0.420443	0.617494
CP39	1	2.10116	3.21633	4.47653	5.67604	6.58432	7.01966	6.91781	6.35748	5.51813	4.60495	3.78098	3.13295	2.67148	2.35546	2.12282	1.91731	1.70492	1.47798	1.24898	1.03977	0.871575	0.758026	0.701631	0.694196	0.719771	0.759211	0.794606	0.812482	0.805523	0.772845	0.718827	0.650771	0.576415	0.502078	0.431663	0.366453	0.305857	0.248651	0.194195	0.143259	0.0982399	0.0626723	0.0402531	0.0338002	0.0442291	0.069771	0.105687	0.144702
CP42	1	1.39286	1.75045	2.14065	2.49879	2.75879	2.86973	2.81198	2.60482	2.29973	1.96133	1.6456	1.3856	1.18863	1.04381	0.934109	0.847619	0.781873	0.73991	0.724826	0.736418	0.769557	0.814069	0.856535	0.884323	0.890206	0.875413	0.849334	0.825492	0.814779	0.817933	0.822095	0.805063	0.74671	0.641783	0.507293	0.379705	0.302599	0.310848	0.416395	0.60005	0.813847	0.994571	1.08643	1.06252	0.93387	0.742433	0.542551	0.381976
CP44	1	2.21421	2.47552	2.71431	2.89208	2.99528	3.02374	2.98422	2.89371	2.77608	2.64311	2.48291	2.26986	1.98703	1.64298	1.27676	0.946779	0.708618	0.594327	0.602027	0.70023	0.841669	0.980668	1.08372	1.13517	1.13706	1.09991	1.0322	0.93545	0.809534	0.664395	0.528379	0.442878	0.44389	0.543071	0.71765	0.916239	1.07729	1.15398	1.13338	1.03833	0.912463	0.799622	0.730224	0.712853	0.731818	0.756109	0.756342	0.718199
CP53	1	2.50028	2.92529	3.30357	3.56931	3.68827	3.65915	3.51448	3.31158	3.10502	2.91809	2.73774	2.53282	2.27825	1.97022	1.62807	1.28533	0.976707	0.727354	0.54734	0.432036	0.366937	0.334031	0.317103	0.304932	0.291999	0.277551	0.264058	0.255708	0.256729	0.269186	0.290977	0.315418	0.333411	0.337484	0.325528	0.301741	0.274061	0.250067	0.233881	0.225537	0.222587	0.222759	0.226293	0.236817	0.260173	0.301489	0.361686	0.434861
CP56	1	1.74097	1.88789	2.03906	2.16883	2.25238	2.27285	2.22798	2.13137	2.00599	1.87305	1.74287	1.61322	1.47537	1.3227	1.15702	0.989981	0.840409	0.729099	0.673224	0.682205	0.755852	0.884604	1.05098	1.23164	1.40031	1.53157	1.60527	1.61075	1.55041	1.44175	1.315	1.2054	1.14246	1.14018	1.19201	1.27245	1.34471	1.37203	1.32893	1.20823	1.02161	0.794951	0.560567	0.348915	0.182347	0.0721019	0.0184451	0.0130689
CP64	1	3.1084	3.71153	4.23557	4.57792	4.69588	4.6124	4.38454	4.06496	3.6876	3.28396	2.89658	2.56914	2.33079	2.18318	2.0951	2.01264	1.88438	1.6856	1.4249	1.13588	0.863682	0.650515	0.522634	0.484653	0.523076	0.614156	0.730157	0.844344	0.936441	0.996898	1.0274	1.03777	1.04221	1.05415	1.07741	1.10026	1.10034	1.05754	0.965024	0.832545	0.682349	0.541391	0.432825	0.369528	0.351325	0.366095	0.394678	0.41802
CP65	1	1.8928	2.05429	2.16085	2.20442	2.18464	2.11004	1.99591	1.85862	1.71004	1.55558	1.39687	1.23573	1.07618	0.92459	0.789195	0.678807	0.60056	0.557221	0.545329	0.555188	0.573036	0.585126	0.582369	0.563195	0.532985	0.500668	0.474647	0.459919	0.457124	0.463684	0.476541	0.494901	0.520555	0.555005	0.595938	0.635667	0.662522	0.664975	0.636987	0.581402	0.508814	0.433074	0.366672	0.317753	0.289133	0.279012	0.28265	0.294178
CP68	1	2.50683	2.36791	2.3157	2.38437	2.57257	2.84164	3.12598	3.35175	3.45604	3.40111	3.18084	2.81981	2.36541	1.8755	1.40578	1.00001	0.684556	0.466948	0.338577	0.280569	0.270858	0.290081	0.324712	0.36741	0.415067	0.465952	0.517133	0.563126	0.596313	0.609114	0.596898	0.56016	0.504654	0.439505	0.374454	0.317503	0.27358	0.244404	0.229217	0.225961	0.232517	0.247676	0.271596	0.305733	0.352181	0.412734	0.48799	0.576741
CP70	1	0	0	0	0	0	0	0	0	0	0	0	0	0	0	0	0	0	0	0	0	0	0	0	0	0	0	0	0	0	0	0	0	0	0	0	0	0	0	0	0	0	0	0	0	0	0	0	0
CP76	1	1.98326	2.78753	3.51459	3.94569	3.96803	3.61193	3.02068	2.37473	1.81629	1.41003	1.1492	0.989701	0.884537	0.803541	0.738798	0.700988	0.708917	0.774719	0.89267	1.03886	1.17974	1.28174	1.31727	1.2697	1.14014	0.951947	0.748696	0.584782	0.509619	0.550192	0.697664	0.904039	1.0942	1.19324	1.15792	0.99456	0.753108	0.502081	0.299941	0.177017	0.132409	0.142597	0.175579	0.204677	0.216796	0.212766	0.201441	0.192289
CP77	1	1.28375	1.63146	1.96634	2.23497	2.39275	2.419	2.32368	2.14379	1.92575	1.70878	1.51286	1.33798	1.17344	1.01147	0.854211	0.712173	0.598595	0.522417	0.484884	0.479565	0.495264	0.519582	0.541678	0.554582	0.556624	0.551535	0.54672	0.550279	0.567356	0.597378	0.633399	0.663713	0.675867	0.661855	0.622832	0.569905	0.519214	0.483287	0.4644	0.453943	0.437871	0.404407	0.35031	0.281972	0.212073	0.153801	0.116439	0.10314
CP80	1	1.19061	1.77302	2.47068	3.22178	3.93908	4.52439	4.89087	4.98475	4.7995	4.37626	3.78973	3.12983	2.48269	1.91436	1.46243	1.13483	0.91655	0.779615	0.692546	0.627995	0.567539	0.503219	0.436755	0.376802	0.335307	0.323416	0.347789	0.408112	0.496043	0.596034	0.688229	0.75263	0.774151	0.746278	0.67244	0.564693	0.439945	0.315776	0.207019	0.123497	0.0693473	0.0435768	0.0412494	0.0554622	0.0789665	0.105429	0.130234	0.150669
CP9	1	1.99984	2.10757	2.27497	2.48806	2.705	2.86486	2.90945	2.80538	2.55473	2.19213	1.77255	1.35497	0.985628	0.688737	0.467006	0.307766	0.192972	0.110838	0.0652061	0.0783853	0.185262	0.419019	0.79038	1.26852	1.77196	2.18159	2.3802	2.30356	1.97503	1.49968	1.02267	0.676713	0.538562	0.610638	0.827247	1.08091	1.26268	1.30078	1.18214	0.948106	0.668473	0.4112	0.221007	0.11319	0.0792622	0.0974219	0.142863	0.194441
CP96	1	2.86433	3.73692	4.57186	5.22146	5.55713	5.5054	5.07277	4.34831	3.47443	2.6023	1.8506	1.2835	0.910332	0.702268	0.612555	0.592963	0.604093	0.619826	0.627292	0.623819	0.612769	0.599198	0.58624	0.573452	0.557731	0.535695	0.505564	0.467956	0.425691	0.382864	0.343778	0.312342	0.291914	0.285251	0.29396	0.317436	0.351929	0.390435	0.423885	0.443357	0.442783	0.421028	0.382264	0.334144	0.285108	0.242123	0.209736	0.190246
CP118	2	1.70907	1.88191	2.03066	2.16564	2.31242	2.50114	2.75242	3.06393	3.40245	3.70805	3.91117	3.95428	3.80792	3.47706	3.00143	2.44826	1.89592	1.41359	1.04504	0.802428	0.671379	0.623173	0.626966	0.657708	0.698775	0.741439	0.783299	0.826757	0.877114	0.939622	1.01605	1.10275	1.19168	1.27339	1.34034	1.38914	1.4205	1.43807	1.44829	1.46131	1.49004	1.54634	1.63517	1.74899	1.86475	1.94622	1.95327	1.85592
CP15	2	1.77304	1.67239	1.36327	0.946052	0.573931	0.374729	0.400064	0.621056	0.961016	1.33977	1.69677	1.98207	2.14717	2.16068	2.03359	1.82778	1.63449	1.53507	1.57002	1.73324	1.98835	2.29052	2.59351	2.84439	2.98691	2.9794	2.8129	2.51279	2.1245	1.69634	1.27104	0.887068	0.578114	0.365094	0.247814	0.203548	0.19498	0.185092	0.153225	0.105711	0.0757592	0.110433	0.247783	0.494137	0.814425	1.14468	1.42221	1.61254
CP156	2	2.01784	2.15132	2.31271	2.49269	2.66008	2.77227	2.79526	2.72426	2.58837	2.43982	2.32659	2.26083	2.20602	2.10166	1.90647	1.62776	1.31495	1.03139	0.828301	0.732758	0.746505	0.851142	1.01213	1.18526	1.32467	1.39451	1.37942	1.29024	1.15786	1.02432	0.932468	0.912964	0.969419	1.07555	1.18552	1.25402	1.25609	1.20031	1.12108	1.05453	1.01403	0.984115	0.935382	0.847644	0.723257	0.584349	0.460344	0.374641
CP176	2	3.30616	3.76969	4.01756	3.9778	3.65088	3.10571	2.45465	1.81511	1.27354	0.870999	0.610525	0.469836	0.412733	0.40037	0.401661	0.399596	0.390702	0.378796	0.36797	0.358464	0.346327	0.326062	0.294781	0.25605	0.221643	0.209474	0.237625	0.316083	0.438994	0.581282	0.703311	0.764105	0.738747	0.63103	0.473718	0.316838	0.210728	0.19084	0.267759	0.423924	0.617619	0.794046	0.902189	0.912362	0.826129	0.673569	0.501374	0.358553
CP19	2	1.25098	1.43872	1.70598	2.01619	2.32526	2.58619	2.75215	2.78553	2.67263	2.43253	2.11225	1.77183	1.46606	1.23005	1.07385	0.985552	0.940414	0.913996	0.893837	0.882504	0.890805	0.926903	0.987374	1.05445	1.10087	1.10172	1.04798	0.952065	0.841984	0.749726	0.700039	0.703479	0.754109	0.831199	0.905532	0.949633	0.948014	0.902488	0.829252	0.749266	0.678804	0.625351	0.58917	0.568022	0.561592	0.573282	0.607691	0.664648
CP22	2	2.36941	2.83714	3.23341	3.46439	3.46	3.20569	2.7622	2.24503	1.77376	1.42771	1.2323	1.16789	1.1893	1.2424	1.27584	1.24945	1.14264	0.961879	0.742494	0.540577	0.415984	0.412387	0.539544	0.76721	1.0326	1.26313	1.40587	1.45017	1.42871	1.3963	1.39794	1.44417	1.50579	1.52889	1.46384	1.29219	1.03395	0.736216	0.455407	0.24171	0.129387	0.133416	0.247449	0.444432	0.67896	0.897078	1.05263	1.12357
CP28	2	1.66232	1.64022	1.66102	1.73292	1.85063	1.99608	2.14246	2.25993	2.32219	2.31277	2.22834	2.07651	1.87099	1.62809	1.36647	1.1078	0.875521	0.691332	0.570648	0.518534	0.527663	0.579336	0.647917	0.708372	0.744552	0.754855	0.751889	0.755707	0.783521	0.840421	0.91531	0.98424	1.02015	1.00424	0.933019	0.818071	0.680322	0.542411	0.422146	0.329058	0.264625	0.225287	0.206428	0.205595	0.223711	0.264254	0.330826	0.423884
CP30	2	1.00795	1.5891	2.41964	3.33573	4.09225	4.45089	4.28708	3.6512	2.74644	1.8385	1.15134	0.796944	0.756702	0.912474	1.10761	1.21456	1.18209	1.04379	0.889005	0.813589	0.873208	1.05698	1.29111	1.47286	1.51976	1.40793	1.18101	0.931133	0.763857	0.759492	0.94102	1.25857	1.59999	1.83199	1.85869	1.66774	1.33677	0.999476	0.793949	0.814173	1.07692	1.51239	1.98406	2.33692	2.45775	2.31849	1.97765	1.54341
CP32	2	1.75716	1.80543	1.9424	2.17215	2.46966	2.78518	3.05641	3.22489	3.25233	3.13094	2.88232	2.5478	2.17484	1.80496	1.46738	1.17856	0.945585	0.770185	0.651377	0.586257	0.569706	0.594055	0.649114	0.722884	0.802483	0.875522	0.931643	0.963512	0.967104	0.94174	0.890103	0.817963	0.73294	0.642622	0.553106	0.468471	0.391083	0.322347	0.263324	0.214847	0.177227	0.149955	0.131606	0.120141	0.113365	0.109389	0.106942	0.105548
CP34	2	1.90256	1.99133	2.01229	1.96958	1.86525	1.70604	1.52025	1.35241	1.236	1.17771	1.17	1.21643	1.33993	1.5569	1.83649	2.09068	2.21431	2.1497	1.92798	1.65033	1.42072	1.28822	1.23996	1.23541	1.24435	1.26165	1.2966	1.35575	1.43968	1.54148	1.63824	1.69348	1.67756	1.59419	1.4897	1.4263	1.43562	1.49419	1.54328	1.53561	1.47261	1.40272	1.38294	1.43857	1.55211	1.68706	1.8153	1.92372
CP4	2	2.34051	2.45838	2.5593	2.61926	2.63047	2.60334	2.55439	2.48998	2.39891	2.25944	2.05614	1.79322	1.49563	1.19912	0.936049	0.724099	0.565033	0.451889	0.37717	0.33697	0.330415	0.356548	0.410653	0.482099	0.554717	0.610402	0.634852	0.622395	0.577419	0.512211	0.442311	0.381039	0.335352	0.305222	0.285901	0.271581	0.259287	0.251543	0.25635	0.283901	0.340809	0.424107	0.518118	0.597596	0.637644	0.626603	0.573188	0.501599
CP41	2	2.34925	2.87337	3.453	4.00285	4.41795	4.59856	4.48568	4.08875	3.48181	2.77349	2.07127	1.45895	0.987904	0.675703	0.509417	0.455139	0.47202	0.525582	0.59576	0.677122	0.77297	0.886122	1.0106	1.12843	1.2131	1.23852	1.18957	1.06963	0.899309	0.708453	0.527387	0.381023	0.285608	0.247606	0.263303	0.319244	0.394264	0.463678	0.505288	0.50527	0.462155	0.386725	0.297375	0.21332	0.14933	0.113147	0.105456	0.121444
CP46	2	2.62189	2.74375	2.77642	2.69649	2.49912	2.20575	1.86231	1.52466	1.24126	1.04234	0.936027	0.909745	0.9368	0.986987	1.03638	1.07279	1.09553	1.11034	1.12168	1.12713	1.11817	1.08686	1.03401	0.971896	0.920425	0.899762	0.923065	0.992927	1.10119	1.23036	1.35602	1.45128	1.49308	1.46977	1.3869	1.26615	1.13849	1.03391	0.971132	0.951328	0.958206	0.964759	0.943348	0.875296	0.75801	0.60665	0.447893	0.308551
CP75	2	1.88461	2.16283	2.47275	2.75604	2.9591	3.04849	3.0207	2.90037	2.72655	2.53252	2.3301	2.10884	1.85101	1.5507	1.22324	0.90004	0.615764	0.396791	0.255704	0.191932	0.195733	0.252615	0.34641	0.461238	0.581776	0.692823	0.779257	0.827375	0.827643	0.778084	0.686423	0.568953	0.446154	0.337248	0.256384	0.210783	0.200701	0.220772	0.261994	0.313704	0.365286	0.407696	0.435006	0.445519	0.441989	0.430733	0.419789	0.416307
CP89	2	1.75606	1.77833	1.83091	1.92383	2.04923	2.17931	2.27263	2.28772	2.1985	2.00448	1.73082	1.41963	1.11754	0.863996	0.684059	0.586775	0.567928	0.614358	0.709258	0.83622	0.980753	1.12868	1.26382	1.36786	1.42358	1.42057	1.36111	1.26277	1.154	1.06505	1.01784	1.01981	1.06341	1.13175	1.20574	1.2693	1.31116	1.32457	1.30662	1.25822	1.18522	1.09885	1.0135	0.941064	0.885167	0.839572	0.792769	0.735662
CP94	2	2.7384	2.60412	2.43676	2.23342	1.99744	1.74359	1.49453	1.27081	1.08303	0.931217	0.809981	0.713676	0.638579	0.582795	0.545195	0.524402	0.518033	0.52229	0.53213	0.541943	0.546853	0.544137	0.534109	0.519536	0.503963	0.490157	0.479384	0.471475	0.465345	0.459498	0.452437	0.443208	0.431866	0.419367	0.406905	0.395429	0.385742	0.378754	0.375504	0.376877	0.383169	0.39377	0.407134	0.420966	0.432472	0.438745	0.437322	0.426882
CP109	3	3.22957	3.09767	2.8741	2.59221	2.2939	2.02213	1.81243	1.68752	1.65484	1.70622	1.81852	1.95746	2.0833	2.15759	2.1518	2.05619	1.88541	1.67515	1.47078	1.31313	1.22722	1.21711	1.26546	1.33925	1.39867	1.40871	1.34904	1.21865	1.03383	0.821068	0.608939	0.421082	0.272527	0.168787	0.107017	0.0786509	0.0723978	0.0773407	0.0850506	0.0905694	0.0922914	0.0910151	0.0887238	0.0874399	0.0885499	0.0926509	0.0998253	0.109966
CP114	3	1.56068	1.97836	2.49095	3.03643	3.51424	3.80366	3.80262	3.48186	2.91715	2.26505	1.69193	1.30355	1.11662	1.07909	1.11518	1.16703	1.21686	1.28001	1.37673	1.50648	1.64166	1.74288	1.78406	1.76468	1.69852	1.59507	1.4538	1.2745	1.072	0.879144	0.733883	0.662947	0.674697	0.75913	0.889196	1.02534	1.12851	1.17654	1.17035	1.12408	1.04946	0.951236	0.836927	0.727676	0.654936	0.64389	0.698577	0.797963
CP117	3	1.8541	1.86115	1.75117	1.61777	1.57649	1.65284	1.76288	1.79063	1.68222	1.47664	1.2581	1.09458	1.00974	0.996571	1.04738	1.16816	1.36862	1.6329	1.88653	2.01035	1.92655	1.68756	1.45153	1.36148	1.45616	1.66763	1.89389	2.07582	2.20293	2.26959	2.24783	2.11833	1.91353	1.69991	1.52761	1.40867	1.32824	1.2671	1.2152	1.15592	1.05722	0.903372	0.733151	0.627182	0.650629	0.806151	1.01992	1.1703
CP121	3	1.34759	1.83727	2.50746	3.2897	4.06401	4.67934	4.99275	4.91494	4.44584	3.67782	2.76635	1.87841	1.146	0.640819	0.372418	0.303957	0.37319	0.513621	0.66818	0.795949	0.874003	0.895607	0.866939	0.8019	0.717518	0.630247	0.553122	0.493597	0.452213	0.423499	0.39891	0.370692	0.334801	0.291952	0.24666	0.205047	0.17254	0.152314	0.144821	0.148122	0.158859	0.173279	0.188088	0.20109	0.211506	0.219994	0.228165	0.237678
CP126	3	0.714381	0.87506	1.27197	1.96695	2.97055	4.22069	5.57366	6.82891	7.78091	8.27593	8.25451	7.75594	6.90723	5.88387	4.87219	4.03315	3.47134	3.21611	3.21647	3.36538	3.5354	3.61871	3.55305	3.32689	2.97107	2.54022	2.0973	1.70025	1.39193	1.19449	1.10637	1.10575	1.15568	1.21366	1.24091	1.21058	1.11336	0.957266	0.763724	0.559394	0.368968	0.210499	0.0938398	0.0219565	-0.00753333	0.000184937	0.0381858	0.0986213
CP130	3	0	0	0	0	0	0	0	0	0	0	0	0	0	0	0	0	0	0	0	0	0	0	0	0	0	0	0	0	0	0	0	0	0	0	0	0	0	0	0	0	0	0	0	0	0	0	0	0
CP132	3	0.550015	0.594228	0.870091	1.4615	2.3613	3.44188	4.47647	5.21803	5.49831	5.29469	4.72356	3.96418	3.18331	2.50074	1.98193	1.63954	1.44368	1.34041	1.27209	1.19467	1.08783	0.955757	0.817977	0.694638	0.596198	0.522036	0.465178	0.418722	0.38053	0.353402	0.340518	0.340508	0.345868	0.345939	0.333094	0.308236	0.28172	0.268702	0.281123	0.32041	0.37448	0.421602	0.440494	0.420851	0.367028	0.293747	0.21858	0.155398
CP134	3	4.98421	5.23025	5.33876	5.28266	5.05761	4.68416	4.20281	3.67009	3.14959	2.70397	2.38351	2.21777	2.20583	2.31822	2.50087	2.68808	2.81757	2.84489	2.75118	2.54645	2.2647	1.95348	1.66176	1.427	1.26694	1.17793	1.14035	1.12694	1.11408	1.08845	1.04851	1.00035	0.950653	0.900088	0.841884	0.766242	0.66703	0.546844	0.416324	0.290403	0.183062	0.103806	0.055513	0.035439	0.0367451	0.0510352	0.0707126	0.090378
CP145	3	2.32798	2.52419	2.62032	2.5935	2.44204	2.18674	1.87008	1.5413	1.24268	1.00062	0.824138	0.712645	0.66153	0.668004	0.728527	0.835506	0.971284	1.10844	1.21415	1.2584	1.22445	1.11315	0.944168	0.747517	0.556155	0.398963	0.296199	0.258802	0.286587	0.370383	0.49141	0.6246	0.741842	0.817306	0.834087	0.787863	0.690393	0.565686	0.444644	0.356253	0.31911	0.337433	0.399158	0.481046	0.555204	0.59766	0.595151	0.546414
CP153	3	1.01955	1.15156	1.29772	1.43674	1.54845	1.61812	1.63946	1.61622	1.55951	1.48409	1.40403	1.32942	1.26434	1.20694	1.1512	1.08971	1.01671	0.930273	0.832717	0.72967	0.628387	0.535926	0.457395	0.395112	0.348513	0.314816	0.290164	0.270688	0.253472	0.236874	0.220542	0.205224	0.192405	0.183895	0.181397	0.186097	0.198371	0.217458	0.24153	0.267831	0.293082	0.313999	0.327993	0.333695	0.331409	0.323289	0.3131	0.305519
CP155	3	3.13826	3.25057	3.16738	2.83806	2.3036	1.69817	1.19917	0.953123	1.0204	1.35918	1.84766	2.3307	2.67277	2.79319	2.67267	2.34822	1.90546	1.45305	1.07895	0.821235	0.66919	0.584868	0.527593	0.472479	0.414906	0.363534	0.329792	0.31998	0.332732	0.360466	0.392505	0.418212	0.429843	0.424333	0.403081	0.37045	0.33233	0.295192	0.264795	0.244429	0.233565	0.228575	0.225635	0.223383	0.223148	0.227356	0.237663	0.25381
CP179	3	1.45906	1.63938	1.77581	1.83977	1.82623	1.75287	1.6521	1.55668	1.48296	1.42279	1.35216	1.24997	1.11032	0.939089	0.746489	0.54428	0.348915	0.188178	0.105559	0.154036	0.376693	0.781933	1.32034	1.88619	2.34439	2.58173	2.55202	2.29539	1.91372	1.53008	1.24397	1.1034	1.0996	1.18583	1.29887	1.37807	1.38006	1.29145	1.12878	0.927699	0.728025	0.562848	0.450574	0.392436	0.375438	0.380451	0.390956	0.398088
CP190	3	1.55794	1.80141	2.04089	2.13173	2.0781	2.02624	2.12952	2.29359	2.22758	1.976	1.89299	2.07721	2.27528	2.19274	1.80933	1.48254	1.49569	1.72236	1.9094	1.96218	1.91431	1.83421	1.78774	1.82359	1.94569	2.0782	2.15097	2.18128	2.21492	2.24482	2.21258	2.08964	1.95166	1.92358	2.0253	2.14825	2.195	2.15962	2.10111	2.07305	2.08469	2.11233	2.13059	2.13047	2.11007	2.07188	2.04298	2.05374
CP194	3	1.77822	1.85724	1.91543	1.9279	1.86444	1.70851	1.4753	1.21787	1.00874	0.904356	0.917886	1.01491	1.1311	1.20301	1.19455	1.10545	0.961962	0.800914	0.655935	0.549829	0.492625	0.482347	0.506991	0.549561	0.59543	0.637621	0.675673	0.711142	0.744288	0.773987	0.801337	0.834891	0.89243	0.993833	1.14482	1.32182	1.47105	1.528	1.44872	1.23352	0.928196	0.603261	0.324982	0.133979	0.0386223	0.0211016	0.0503255	0.0952349
CP24	3	2.25662	1.9862	1.74379	1.58717	1.51078	1.46782	1.40744	1.29925	1.14215	0.960266	0.790183	0.666861	0.615111	0.645567	0.752253	0.912314	1.09029	1.24625	1.34462	1.36614	1.31665	1.22027	1.10048	0.968937	0.831062	0.695285	0.57299	0.474001	0.403789	0.364686	0.358421	0.384491	0.434728	0.489626	0.52193	0.508682	0.446519	0.35853	0.286125	0.26896	0.323904	0.434617	0.557045	0.640092	0.650343	0.586919	0.476015	0.352855
CP25	3	1.42091	1.61829	1.77433	1.86809	1.89899	1.8891	1.87555	1.89792	1.98385	2.13712	2.33521	2.53839	2.70723	2.81717	2.85957	2.83265	2.73168	2.54625	2.26994	1.91944	1.54642	1.22982	1.04842	1.04742	1.21498	1.48121	1.74529	1.91903	1.96237	1.88984	1.75074	1.60227	1.48729	1.4225	1.39931	1.3934	1.37747	1.33252	1.25506	1.1572	1.05861	0.975558	0.913298	0.864732	0.815157	0.750539	0.664637	0.561009
CP3	3	0.744839	0.921028	1.36724	2.06377	2.9073	3.73087	4.35293	4.64002	4.55343	4.1521	3.55511	2.88885	2.25109	1.70084	1.26667	0.959158	0.778199	0.715463	0.75283	0.860581	0.996679	1.11111	1.15768	1.10991	0.972366	0.779925	0.585802	0.443521	0.389358	0.43065	0.543715	0.683156	0.797741	0.847324	0.815714	0.715082	0.581201	0.460691	0.394941	0.406789	0.493865	0.630067	0.774266	0.883447	0.925323	0.887422	0.779736	0.628696
CP43	3	2.18885	2.43585	2.55357	2.48979	2.25293	1.90172	1.52045	1.1869	0.945633	0.799245	0.718706	0.664878	0.609672	0.545949	0.484777	0.445504	0.444516	0.48701	0.563763	0.653518	0.729782	0.769232	0.759474	0.704049	0.622114	0.540934	0.483857	0.460843	0.467132	0.489669	0.516016	0.540173	0.563702	0.592672	0.631798	0.679781	0.729922	0.775384	0.814083	0.84764	0.874728	0.886289	0.868761	0.812918	0.720975	0.607705	0.496152	0.409911
CP50	3	1.19876	1.13084	1.1887	1.40186	1.72571	2.04924	2.24406	2.23094	2.02456	1.71589	1.41091	1.17756	1.03234	0.957507	0.925479	0.916113	0.921316	0.938777	0.964823	0.994905	1.02732	1.06119	1.09072	1.10406	1.08983	1.04606	0.984601	0.927578	0.896956	0.903253	0.937109	0.968993	0.962419	0.896779	0.781743	0.650023	0.538095	0.469737	0.450009	0.468802	0.509833	0.559486	0.610984	0.660528	0.698965	0.709492	0.675923	0.59411
CP67	3	1.11992	1.1174	1.35774	1.8609	2.46283	2.90278	3.01147	2.8269	2.53005	2.28	2.11028	1.96532	1.79422	1.60069	1.43167	1.33396	1.31628	1.35239	1.41648	1.4967	1.57792	1.63358	1.64208	1.60682	1.54511	1.46603	1.37521	1.29387	1.26184	1.32008	1.47731	1.68292	1.84161	1.86823	1.7407	1.51297	1.27726	1.10353	1.00065	0.931547	0.861122	0.780964	0.696135	0.60545	0.503089	0.392252	0.287508	0.205308
CP78	3	0.866862	0.898973	0.916454	0.938121	1.00236	1.14108	1.34708	1.56091	1.69575	1.69317	1.56493	1.3831	1.23371	1.17796	1.23464	1.37861	1.55176	1.68318	1.72211	1.66718	1.56179	1.45785	1.3815	1.32202	1.25099	1.15283	1.03947	0.942352	0.888347	0.879603	0.89363	0.899403	0.877127	0.830295	0.781992	0.758864	0.775364	0.828688	0.905667	0.993216	1.08219	1.16247	1.21663	1.21895	1.1452	0.989386	0.772627	0.536281
CP79	3	2.82093	3.81723	4.89756	5.94825	6.84914	7.50293	7.85456	7.89974	7.67447	7.23956	6.6647	6.01625	5.35276	4.72211	4.16015	3.68825	3.31377	3.03235	2.83194	2.69483	2.59805	2.51677	2.42902	2.32059	2.18716	2.03349	1.87058	1.71213	1.57015	1.45123	1.3541	1.27052	1.18868	1.09775	0.991393	0.869309	0.736307	0.600167	0.469368	0.3513	0.251186	0.171659	0.113014	0.0734999	0.0501996	0.0396542	0.0385165	0.0440703
CP81	3	1.95117	2.16624	2.35479	2.50201	2.59892	2.64227	2.63349	2.57738	2.48097	2.35221	2.19828	2.02495	1.83847	1.64882	1.47138	1.32477	1.22557	1.18301	1.19543	1.24977	1.3245	1.39536	1.4428	1.4586	1.44886	1.43185	1.43132	1.4674	1.54864	1.66816	1.8056	1.93361	2.02586	2.06392	2.04203	1.96854	1.86276	1.74803	1.6432	1.55654	1.48504	1.41871	1.34665	1.26156	1.16109	1.04721	0.924729	0.800039
CP86	3	1.66876	2.01139	2.52488	3.16109	3.81245	4.33275	4.58487	4.49626	4.08917	3.46751	2.77053	2.12208	1.59748	1.21721	0.962592	0.798373	0.690214	0.612983	0.552059	0.500394	0.4547	0.413396	0.376448	0.346061	0.326799	0.323978	0.340597	0.374596	0.41826	0.460391	0.489986	0.499538	0.487281	0.457928	0.420867	0.386458	0.362604	0.35317	0.358201	0.375044	0.399304	0.425256	0.44635	0.456885	0.454724	0.44283	0.428055	0.417839
CP91	3	3.36532e-06	3.75054e-06	3.98521e-06	3.93709e-06	3.54864e-06	2.88806e-06	2.12974e-06	1.47555e-06	1.0712e-06	9.60531e-07	1.08692e-06	1.33202e-06	1.56826e-06	1.70629e-06	1.71924e-06	1.63625e-06	1.51376e-06	1.4053e-06	1.34131e-06	1.32209e-06	1.32243e-06	1.30516e-06	1.23881e-06	1.11267e-06	9.40863e-07	7.52731e-07	5.78644e-07	4.40573e-07	3.50034e-07	3.10525e-07	3.20768e-07	3.7576e-07	4.64308e-07	5.66744e-07	6.56035e-07	7.04979e-07	6.96923e-07	6.34349e-07	5.37595e-07	4.35195e-07	3.51464e-07	2.98657e-07	2.76245e-07	2.75962e-07	2.87816e-07	3.04124e-07	3.20206e-07	3.33059e-07
CP99	3	1.52734	1.83444	2.10818	2.32498	2.46727	2.52414	2.49288	2.37923	2.19706	1.96949	1.72926	1.51273	1.34833	1.24644	1.19612	1.17142	1.1455	1.10478	1.0538	1.00909	0.988672	1.00371	1.05516	1.13419	1.2242	1.30323	1.34705	1.33449	1.25498	1.11368	0.930177	0.732403	0.550379	0.411609	0.337623	0.339719	0.414233	0.53999	0.68066	0.793615	0.844136	0.819247	0.732824	0.617851	0.511932	0.444234	0.428579	0.462954
CP1	4	2.91832	3.09185	2.96602	2.56619	2.03173	1.57297	1.39221	1.59726	2.14325	2.84349	3.44386	3.73001	3.6103	3.13383	2.45376	1.75545	1.19234	0.848175	0.729838	0.787624	0.943123	1.11956	1.26394	1.35494	1.39603	1.40154	1.38589	1.36118	1.33844	1.32238	1.30439	1.26666	1.19686	1.10134	1.00449	0.936022	0.918124	0.956368	1.03529	1.1244	1.19189	1.2174	1.19725	1.14268	1.07453	1.01549	0.981263	0.974929
CP10	4	0.716281	1.09822	1.79229	2.74806	3.8381	4.87987	5.68404	6.11337	6.12172	5.75727	5.13316	4.38584	3.63841	2.97687	2.44419	2.04777	1.77273	1.59335	1.48066	1.40526	1.33898	1.25785	1.14704	1.00531	0.845746	0.691596	0.568396	0.495755	0.48147	0.519422	0.592182	0.677399	0.755338	0.814671	0.854149	0.879552	0.89768	0.91095	0.91525	0.902212	0.865129	0.804846	0.731039	0.65735	0.594695	0.547527	0.514746	0.493164
CP100	4	1.87482	1.83098	1.89455	2.08357	2.37479	2.70622	2.99323	3.15345	3.13016	2.90719	2.51199	2.00697	1.47304	0.987359	0.606535	0.357785	0.2399	0.228597	0.287549	0.378405	0.47008	0.544302	0.596872	0.634593	0.670041	0.715848	0.780271	0.864342	0.961466	1.05889	1.14106	1.19332	1.20517	1.17203	1.09609	0.985537	0.85269	0.711893	0.577036	0.45969	0.367545	0.303656	0.266316	0.250735	0.251284	0.263767	0.286133	0.317205
CP102	4	0.792193	0.797504	0.751284	0.939535	1.45104	1.81366	1.53453	0.859282	0.368062	0.194987	0.121655	0.128769	0.387624	0.814689	1.0418	0.950745	0.86407	1.1014	1.59438	1.93336	1.79839	1.4049	1.27874	1.54002	1.80323	1.78498	1.61191	1.51058	1.56018	1.6927	1.85037	1.98924	1.94144	1.65538	1.44838	1.52347	1.68235	1.76792	1.97076	2.41925	2.74406	2.65733	2.35564	2.12633	2.05562	2.08908	2.14071	2.15183
CP107	4	1.98485	2.17723	2.27725	2.25033	2.10648	1.89648	1.68964	1.5462	1.49896	1.55043	1.68231	1.86797	2.07753	2.2776	2.43069	2.50142	2.4643	2.31205	2.05823	1.73864	1.40623	1.12232	0.943714	0.910195	1.03203	1.28327	1.60553	1.9205	2.15239	2.25101	2.20885	2.05981	1.86355	1.68012	1.55214	1.49621	1.50334	1.54301	1.57419	1.55811	1.47082	1.30963	1.09471	0.86115	0.646739	0.478849	0.368364	0.309773
CP108	4	1.64097	1.48086	1.48596	1.7592	2.35289	3.24033	4.30922	5.37434	6.22169	6.66493	6.60395	6.05123	5.13604	4.05441	3.01504	2.18288	1.64872	1.41535	1.41784	1.5503	1.70141	1.78187	1.74166	1.57232	1.30182	0.981429	0.669746	0.418414	0.262574	0.21562	0.26855	0.394283	0.552577	0.699917	0.798815	0.827543	0.78468	0.689117	0.570703	0.459837	0.377584	0.331493	0.315969	0.317959	0.322891	0.320012	0.304868	0.279681
CP110	4	2.27565	2.46684	2.68276	2.90307	3.09534	3.21659	3.22803	3.11442	2.89006	2.58813	2.24701	1.90366	1.59097	1.33406	1.14562	1.02274	0.947939	0.895059	0.839037	0.765296	0.674155	0.578806	0.497474	0.444028	0.422193	0.425033	0.438948	0.449879	0.448788	0.433813	0.408697	0.379598	0.352307	0.330864	0.317517	0.313216	0.318123	0.331716	0.352291	0.376467	0.399154	0.41436	0.416801	0.403585	0.375377	0.336676	0.29551	0.26295
CP12	4	1.1419	1.44085	1.84904	2.31559	2.75488	3.06574	3.1676	3.03484	2.70826	2.277	1.84144	1.47428	1.19909	0.997252	0.83434	0.685144	0.543171	0.415994	0.315047	0.247474	0.212945	0.204939	0.214267	0.232422	0.253296	0.273169	0.290068	0.303345	0.313511	0.321852	0.329654	0.337374	0.344267	0.348683	0.34873	0.342754	0.329826	0.310566	0.288013	0.267821	0.256987	0.261122	0.281629	0.314335	0.350403	0.379439	0.393466	0.389544
CP122	4	2.03051	2.06835	2.11221	2.16638	2.22968	2.2918	2.33323	2.33031	2.26277	2.12074	1.90789	1.63993	1.34136	1.04029	0.764123	0.535218	0.367751	0.265537	0.223299	0.228871	0.266548	0.320542	0.377693	0.429214	0.470653	0.500932	0.521132	0.533783	0.542529	0.552202	0.568175	0.594329	0.630277	0.670028	0.702824	0.716206	0.699975	0.650028	0.569718	0.469093	0.361942	0.262105	0.180223	0.122085	0.0884902	0.076238	0.0797564	0.0926942
CP128	4	3.14353	3.32419	3.30682	3.11295	2.79751	2.42401	2.04345	1.6854	1.36604	1.10296	0.922098	0.85682	0.943147	1.20215	1.61135	2.09251	2.52984	2.80697	2.84204	2.61469	2.18294	1.67084	1.22121	0.935581	0.837252	0.876699	0.969818	1.04293	1.05793	1.01142	0.918776	0.799672	0.672107	0.55164	0.45147	0.381011	0.343224	0.333679	0.342758	0.358954	0.371575	0.374224	0.368565	0.365348	0.380479	0.426862	0.505345	0.599883
CP131	4	1.19694	1.29871	1.30059	1.25888	1.28741	1.4704	1.76337	1.99907	2.02542	1.82072	1.47358	1.1058	0.821462	0.676541	0.665725	0.740884	0.84428	0.931831	0.978924	0.977779	0.932218	0.861108	0.797688	0.777222	0.825018	0.942142	1.09429	1.22073	1.26885	1.22089	1.10398	0.991015	0.960781	1.0356	1.16665	1.27157	1.28885	1.21701	1.10921	1.02853	1.009	1.04805	1.12096	1.20288	1.27741	1.32178	1.3114	1.25369
CP135	4	0	0	0	0	0	0	0	0	0	0	0	0	0	0	0	0	0	0	0	0	0	0	0	0	0	0	0	0	0	0	0	0	0	0	0	0	0	0	0	0	0	0	0	0	0	0	0	0
CP136	4	0.572092	0.605079	0.850262	1.33303	2.03029	2.86541	3.71742	4.4428	4.90749	5.02038	4.75739	4.16338	3.34711	2.44805	1.60426	0.918984	0.445388	0.182656	0.0939295	0.123693	0.216786	0.331549	0.445123	0.553183	0.663977	0.789794	0.939441	1.11381	1.30734	1.51259	1.72566	1.94686	2.17324	2.38708	2.54902	2.60495	2.50435	2.22724	1.79592	1.27497	0.754433	0.328496	0.0735411	0.0351754	0.218262	0.584924	1.06116	1.54703
CP137	4	2.57082	3.47728	4.3185	4.90902	5.10328	4.84408	4.18823	3.29288	2.35015	1.52719	0.923082	0.556916	0.380739	0.319563	0.308805	0.320412	0.369102	0.497885	0.749676	1.13344	1.59798	2.02795	2.27873	2.24526	1.92892	1.44745	0.974573	0.655466	0.549949	0.623296	0.779293	0.911655	0.947539	0.867902	0.704618	0.519106	0.375602	0.319782	0.370201	0.520297	0.747472	1.02181	1.30833	1.56679	1.75417	1.83748	1.80658	1.67429
CP139	4	2.05355	2.69279	3.41409	4.1358	4.75959	5.18689	5.34013	5.18414	4.73849	4.07371	3.29292	2.50743	1.81412	1.27954	0.932978	0.768405	0.753582	0.842978	0.990833	1.16124	1.333	1.49837	1.6572	1.80998	1.95231	2.0728	2.15481	2.18155	2.14275	2.04001	1.88802	1.71119	1.53756	1.39231	1.29236	1.24369	1.2418	1.27504	1.32904	1.39042	1.44875	1.4967	1.52929	1.54275	1.53368	1.49905	1.43723	1.34914
CP142	4	1.05586	1.19385	1.4298	1.75158	2.13069	2.52499	2.88476	3.16153	3.31739	3.33228	3.20882	2.96958	2.65164	2.2989	1.95419	1.6524	1.4166	1.25693	1.17109	1.14782	1.17033	1.21999	1.27933	1.33467	1.37727	1.40343	1.41378	1.41167	1.40154	1.38736	1.37132	1.35331	1.33125	1.30192	1.26184	1.20794	1.13814	1.05189	0.950562	0.837439	0.717376	0.596203	0.47993	0.37392	0.282231	0.207298	0.149755	0.108837
CP146	4	1.90183	2.51249	3.21153	3.92175	4.54438	4.97908	5.1498	5.02928	4.64926	4.08821	3.44683	2.81829	2.26739	1.82301	1.48302	1.22742	1.03189	0.878199	0.758069	0.671547	0.62234	0.612375	0.638002	0.690174	0.757	0.827044	0.891903	0.947221	0.992036	1.02718	1.05474	1.07885	1.10562	1.14061	1.18438	1.2294	1.2609	1.26197	1.21998	1.13148	1.00279	0.847473	0.682848	0.526447	0.393108	0.292626	0.228836	0.199696
CP147	4	0	0	0	0	0	0	0	0	0	0	0	0	0	0	0	0	0	0	0	0	0	0	0	0	0	0	0	0	0	0	0	0	0	0	0	0	0	0	0	0	0	0	0	0	0	0	0	0
CP154	4	1.55203	1.57584	1.66287	1.73164	1.6958	1.52189	1.26644	1.05272	0.989437	1.0878	1.25018	1.34362	1.29212	1.1125	0.881311	0.676848	0.543112	0.488314	0.499928	0.560178	0.655311	0.774446	0.897466	0.987225	1.00273	0.926115	0.783724	0.636183	0.543238	0.536528	0.615185	0.752206	0.901481	1.01598	1.0758	1.09953	1.12426	1.18119	1.28361	1.41681	1.53333	1.5751	1.51196	1.35937	1.16863	0.999682	0.890626	0.840774
CP158	4	1.15015	1.6727	2.58464	3.70796	4.65589	5.02853	4.67728	3.80272	2.80211	2.02118	1.59216	1.43716	1.3912	1.33124	1.22755	1.11618	1.04429	1.03127	1.05671	1.0751	1.04819	0.970391	0.867932	0.776805	0.719914	0.698743	0.700182	0.708858	0.714374	0.712601	0.705065	0.696112	0.689854	0.688933	0.692954	0.698994	0.702822	0.699748	0.68952	0.685355	0.712642	0.786182	0.888642	0.975828	1.00355	0.952734	0.840109	0.709423
CP165	4	2.62408	2.5023	2.73274	3.31815	4.11471	4.87926	5.36736	5.43614	5.0877	4.43812	3.64628	2.85581	2.17123	1.65252	1.31649	1.14629	1.10566	1.14974	1.23268	1.31475	1.36861	1.38162	1.35403	1.29317	1.20768	1.10628	0.998786	0.895041	0.803094	0.72872	0.675011	0.640072	0.61488	0.585811	0.54224	0.48456	0.425445	0.382675	0.369134	0.386581	0.426085	0.473052	0.513044	0.536023	0.538353	0.523068	0.498233	0.47319
CP166	4	1.11416	2.24487	3.6436	4.90123	5.55987	5.3609	4.39602	3.04319	1.74949	0.82485	0.364697	0.29742	0.480891	0.778903	1.09057	1.34577	1.50092	1.55137	1.53794	1.5264	1.56869	1.66965	1.7815	1.83489	1.7881	1.65773	1.50835	1.40646	1.37061	1.36213	1.32446	1.23338	1.1172	1.03178	1.0138	1.05307	1.10115	1.10696	1.05172	0.953027	0.842435	0.747396	0.690492	0.693689	0.77178	0.918619	1.10217	1.27399
CP173	4	1.40508	1.37259	1.42915	1.5854	1.81077	2.04142	2.20372	2.2444	2.15048	1.9491	1.68922	1.4197	1.17538	0.973512	0.817452	0.703097	0.624526	0.576875	0.557433	0.564755	0.597254	0.651789	0.722267	0.799544	0.872487	0.929747	0.961165	0.96046	0.928778	0.876544	0.821241	0.781722	0.770748	0.790452	0.832848	0.884503	0.932877	0.971692	1.00176	1.02617	1.04374	1.0464	1.02217	0.960383	0.857529	0.720767	0.566545	0.41548
CP174	4	1.98307	2.07462	2.28038	2.57316	2.87974	3.09308	3.10558	2.86285	2.40471	1.85154	1.34283	0.975882	0.779984	0.729095	0.77565	0.876586	1.00169	1.12719	1.22767	1.27939	1.27562	1.23538	1.19191	1.16819	1.15998	1.14312	1.09954	1.03476	0.970138	0.924955	0.908463	0.920835	0.956198	1.00681	1.06536	1.12294	1.16717	1.18437	1.16553	1.11416	1.04963	0.999506	0.981358	0.988021	0.989836	0.954282	0.867617	0.742683
CP18	4	1.17442	1.25439	1.4201	1.67929	2.00623	2.34042	2.60146	2.71546	2.64401	2.39979	2.04264	1.65604	1.31807	1.07933	0.954026	0.925724	0.960702	1.0232	1.08643	1.13697	1.17177	1.19066	1.19106	1.16946	1.12799	1.07948	1.04531	1.04734	1.09835	1.1959	1.32119	1.44343	1.52847	1.5501	1.49969	1.38884	1.24524	1.10275	0.991062	0.927995	0.915888	0.941847	0.981715	1.00873	1.00388	0.963483	0.898841	0.82906
CP182	4	1.40338	1.97127	2.70182	3.37525	3.75687	3.74218	3.44253	3.08385	2.81555	2.63651	2.47889	2.31086	2.15763	2.06563	2.04843	2.05769	2.02637	1.93137	1.8012	1.68441	1.61427	1.59253	1.59527	1.59225	1.56559	1.51089	1.426	1.31208	1.18521	1.07419	1.00573	0.982004	0.973846	0.94966	0.91006	0.889298	0.923659	1.00812	1.09016	1.11213	1.06799	1.01853	1.03216	1.11936	1.2297	1.29113	1.25402	1.1262
CP189	4	1.29481	1.40675	1.4962	1.54445	1.55012	1.52606	1.48841	1.44544	1.3946	1.32946	1.24952	1.16305	1.08218	1.01613	0.967634	0.934533	0.914166	0.906143	0.912713	0.937567	0.983533	1.04928	1.12701	1.2043	1.26937	1.3152	1.3382	1.33494	1.30225	1.24087	1.15857	1.06904	0.987829	0.929374	0.905507	0.924034	0.987009	1.08761	1.20705	1.31577	1.38099	1.37832	1.30167	1.16333	0.986166	0.794387	0.608452	0.444823
CP192	4	1.80036	2.03502	2.26334	2.44134	2.52823	2.4983	2.35046	2.11452	1.84736	1.61843	1.48586	1.4748	1.56943	1.72621	1.89652	2.04623	2.16196	2.24531	2.30128	2.32868	2.31798	2.25762	2.14576	1.99931	1.85411	1.75312	1.72904	1.78874	1.90785	2.03665	2.11742	2.1062	1.98975	1.78557	1.52944	1.2605	1.01131	0.802917	0.643963	0.531537	0.454301	0.397771	0.349827	0.304296	0.260843	0.222574	0.19349	0.176701
CP193	4	0.828172	0.812563	0.870316	0.995597	1.16869	1.37391	1.61161	1.88773	2.1853	2.44548	2.58255	2.52895	2.2772	1.88575	1.45256	1.07021	0.79061	0.616327	0.518122	0.464203	0.437521	0.436537	0.46478	0.520317	0.591251	0.659145	0.707887	0.733794	0.750271	0.782972	0.857261	0.9839	1.1496	1.32013	1.45734	1.54226	1.58817	1.63048	1.69999	1.79687	1.88547	1.91608	1.85548	1.70192	1.48002	1.22449	0.967178	0.731188
CP21	4	1.77936	1.74234	1.70384	1.69011	1.7252	1.82161	1.97561	2.16397	2.34179	2.4516	2.44588	2.30974	2.0692	1.7791	1.49939	1.27676	1.1369	1.084	1.10414	1.17156	1.25577	1.32739	1.36343	1.35097	1.28685	1.17448	1.02237	0.844699	0.661522	0.497902	0.381584	0.338476	0.385982	0.526195	0.741592	0.995308	1.2367	1.41164	1.47828	1.42455	1.27543	1.08194	0.898317	0.760678	0.677668	0.633553	0.60013	0.55249
CP26	4	0.65442	0.67528	1.05287	1.94967	3.42174	5.35155	7.42484	9.18975	10.2058	10.2209	9.26904	7.63493	5.72655	3.92745	2.49743	1.53853	1.0172	0.817141	0.797028	0.83487	0.851468	0.813575	0.723499	0.602818	0.477783	0.369736	0.290938	0.244201	0.224842	0.223871	0.231383	0.239403	0.243491	0.242691	0.238325	0.232458	0.226783	0.222346	0.219486	0.217614	0.215402	0.211736	0.206873	0.203075	0.204384	0.215678	0.241144	0.282233
CP35	4	2.27872	3.14322	4.00937	4.62871	4.79752	4.45275	3.69962	2.75403	1.84768	1.14842	0.727542	0.570751	0.615605	0.784879	1.0092	1.23455	1.42119	1.54058	1.57805	1.53814	1.44301	1.32108	1.19744	1.09151	1.0197	0.9952	1.02286	1.09528	1.19382	1.29305	1.36638	1.39379	1.37083	1.3138	1.25197	1.20964	1.19001	1.17262	1.12559	1.0241	0.86613	0.675738	0.493181	0.357165	0.288214	0.281118	0.309141	0.337866
CP36	4	0	0	0	0	0	0	0	0	0	0	0	0	0	0	0	0	0	0	0	0	0	0	0	0	0	0	0	0	0	0	0	0	0	0	0	0	0	0	0	0	0	0	0	0	0	0	0	0
CP48	4	1.21418	1.20986	1.24904	1.33796	1.4659	1.60807	1.73123	1.80465	1.81367	1.76335	1.66922	1.54811	1.41452	1.27976	1.15453	1.05202	0.986006	0.965131	0.98853	1.04542	1.11927	1.19546	1.26755	1.33755	1.40928	1.47989	1.53735	1.56486	1.54815	1.48157	1.37235	1.24166	1.11933	1.03441	1.00632	1.03853	1.11732	1.21587	1.30192	1.34742	1.33755	1.27341	1.16826	1.04212	0.918822	0.821857	0.766694	0.753942
CP49	4	1.17385	0.984116	0.927543	1.00985	1.21242	1.49018	1.775	1.99085	2.08388	2.05139	1.93696	1.79846	1.68162	1.61288	1.60141	1.63695	1.68577	1.69678	1.6223	1.44392	1.18627	0.906029	0.662576	0.493791	0.40921	0.394403	0.421289	0.459132	0.483381	0.480634	0.449317	0.398171	0.342672	0.298584	0.276216	0.277638	0.297554	0.326192	0.352266	0.365583	0.359755	0.334815	0.297723	0.258926	0.22817	0.211644	0.210807	0.222276
CP5	4	1.34642	1.39217	1.45501	1.48438	1.46622	1.42439	1.39928	1.41321	1.45062	1.47026	1.43489	1.3357	1.19697	1.05952	0.961738	0.931563	0.985288	1.11774	1.28816	1.4257	1.46238	1.37713	1.21743	1.07127	1.00923	1.04552	1.14292	1.24748	1.32058	1.35192	1.35725	1.3684	1.41481	1.50112	1.60167	1.67856	1.70849	1.6982	1.67222	1.64689	1.61886	1.57395	1.50345	1.41802	1.35083	1.33961	1.39909	1.50511
CP51	4	1.80589	2.01467	2.25378	2.50494	2.73018	2.8808	2.91704	2.82826	2.63946	2.39789	2.15128	1.9322	1.75359	1.61472	1.51231	1.44785	1.425	1.44047	1.47728	1.50617	1.4952	1.4238	1.29388	1.12952	0.966189	0.836152	0.757957	0.732745	0.746568	0.777398	0.804248	0.814466	0.806544	0.787843	0.768885	0.757249	0.754665	0.75816	0.762795	0.763524	0.756475	0.740217	0.715703	0.684081	0.644208	0.592522	0.525902	0.445245
CP58	4	3.20593	3.10554	2.91979	2.66411	2.36115	2.03658	1.7175	1.43177	1.20529	1.0564	0.989944	0.994522	1.04478	1.10929	1.15973	1.17776	1.15753	1.10456	1.0328	0.960536	0.905491	0.880352	0.889385	0.927622	0.982406	1.03692	1.07433	1.08167	1.05307	0.991473	0.907849	0.818077	0.738797	0.683999	0.663227	0.680899	0.735695	0.819086	0.914128	0.996734	1.04055	1.02466	0.941731	0.80095	0.625079	0.443216	0.282936	0.164376
CP59	4	2.30482	3.12169	4.26818	5.64786	7.0895	8.37082	9.26399	9.59234	9.28107	8.38156	7.05467	5.52166	4.00458	2.68078	1.66111	0.986372	0.63724	0.551462	0.643823	0.825281	1.01829	1.16639	1.23839	1.22739	1.14636	1.0216	0.885968	0.773187	0.713214	0.727761	0.826036	1.00119	1.22898	1.47007	1.67705	1.80588	1.82814	1.73907	1.55798	1.3212	1.07156	0.847974	0.677938	0.574512	0.537126	0.554631	0.609239	0.680501
CP6	4	1.36079	1.6173	1.89971	2.17904	2.42041	2.59011	2.66354	2.63127	2.5013	2.29669	2.04868	1.78887	1.54258	1.32533	1.14329	0.995751	0.878791	0.789048	0.726315	0.693885	0.697059	0.74098	0.828288	0.957787	1.12334	1.31337	1.51148	1.69738	1.84828	1.94154	1.95857	1.8899	1.74067	1.53141	1.29467	1.06802	0.885734	0.771768	0.735197	0.76944	0.85539	0.965876	1.07078	1.14266	1.16125	1.11681	1.01101	0.855987
CP61	4	2.67888	2.65016	2.57743	2.46532	2.3201	2.15997	2.00898	1.88244	1.78169	1.69628	1.60867	1.50239	1.37102	1.22628	1.10259	1.04278	1.07143	1.17872	1.32591	1.46617	1.56674	1.61314	1.60008	1.53076	1.42558	1.31784	1.23206	1.17197	1.1313	1.10588	1.09267	1.08674	1.08214	1.07295	1.0547	1.0291	1.00265	0.975071	0.935027	0.873262	0.79681	0.724519	0.672799	0.647086	0.637795	0.622532	0.579858	0.506975
CP62	4	1.80449	1.95506	2.08253	2.19214	2.28863	2.37154	2.4346	2.46713	2.45941	2.40689	2.31431	2.19342	2.05851	1.91964	1.78035	1.63965	1.49762	1.36056	1.24062	1.15108	1.10019	1.08813	1.10447	1.13056	1.14413	1.12736	1.07662	1.00716	0.94975	0.938101	0.993934	1.11974	1.29754	1.49888	1.69443	1.86053	1.9798	2.03782	2.02409	1.93136	1.75949	1.51668	1.22511	0.919652	0.642846	0.434732	0.320915	0.307537
CP63	4	1.95402	2.13679	2.24785	2.30125	2.33897	2.37971	2.39729	2.36679	2.32068	2.32376	2.39697	2.48347	2.5089	2.46766	2.42629	2.43949	2.48685	2.49754	2.42576	2.2932	2.1457	2.00531	1.88535	1.80126	1.75119	1.71192	1.66432	1.61225	1.57914	1.60269	1.71217	1.88635	2.03958	2.07643	1.97474	1.79218	1.61174	1.50469	1.50831	1.59046	1.6559	1.61487	1.44917	1.21933	1.01009	0.871012	0.798963	0.759974
CP69	4	2.06173	2.3705	2.67716	2.95958	3.1907	3.34266	3.39246	3.32742	3.14978	2.87774	2.5405	2.17328	1.81143	1.48431	1.21273	1.00703	0.868226	0.790607	0.764174	0.77716	0.818651	0.879425	0.951759	1.02938	1.10665	1.17806	1.23819	1.28187	1.30487	1.30478	1.28117	1.23554	1.17152	1.09377	1.00762	0.918952	0.834287	0.761	0.706917	0.678879	0.68139	0.715411	0.776984	0.858096	0.947385	1.03155	1.09749	1.13407
CP72	4	1.06421	1.15404	1.38238	1.73689	2.17446	2.62661	3.01455	3.26822	3.34375	3.23332	2.96295	2.58262	2.15313	1.732	1.36435	1.07761	0.880822	0.767718	0.721151	0.718453	0.736874	0.75761	0.768339	0.763834	0.745276	0.719106	0.695007	0.683107	0.690758	0.719602	0.764251	0.813166	0.851984	0.86819	0.855005	0.813286	0.750877	0.680511	0.617199	0.575321	0.56594	0.594523	0.659039	0.749855	0.850922	0.942693	1.00628	1.0275
CP74	4	1.54094	1.56657	1.56326	1.55087	1.54706	1.55442	1.55677	1.52956	1.45744	1.34645	1.22217	1.11687	1.05539	1.04533	1.07458	1.11705	1.14247	1.12682	1.06175	0.95842	0.842727	0.745321	0.69145	0.694221	0.752617	0.854888	0.985379	1.12986	1.27647	1.41613	1.54517	1.66668	1.78665	1.90756	2.0231	2.11581	2.16163	2.14241	2.05831	1.93065	1.79263	1.67392	1.58852	1.53131	1.48062	1.40524	1.27616	1.08125
CP82	4	1.32181	1.62959	2.04	2.49135	2.90268	3.19669	3.3217	3.26355	3.04549	2.71858	2.34376	1.97148	1.63115	1.33492	1.08881	0.900829	0.781217	0.738681	0.776891	0.891547	1.06764	1.27862	1.48929	1.66169	1.76174	1.76854	1.68548	1.54483	1.39869	1.29758	1.2681	1.3041	1.37497	1.44301	1.48	1.47474	1.42968	1.35297	1.25499	1.15029	1.05851	1.00064	0.992538	1.03964	1.13604	1.26697	1.41199	1.54841
CP84	4	1.94185	2.286	2.70191	3.09137	3.34297	3.37559	3.17107	2.77912	2.29151	1.8051	1.39468	1.09874	0.918341	0.825689	0.780594	0.748148	0.712075	0.680031	0.679293	0.74487	0.904973	1.16827	1.51521	1.89869	2.25365	2.51614	2.64448	2.63336	2.51337	2.33535	2.15084	1.99646	1.88666	1.81446	1.75793	1.6894	1.5857	1.43595	1.24426	1.02828	0.813643	0.626982	0.489415	0.412863	0.399118	0.440862	0.524304	0.631544
CP85	4	2.30339	2.89547	3.47569	3.93514	4.18159	4.16812	3.90364	3.44697	2.88356	2.30319	1.78099	1.36718	1.08242	0.921291	0.85908	0.86166	0.89479	0.930544	0.951401	0.951222	0.933526	0.906903	0.879419	0.854543	0.830567	0.802905	0.767151	0.721023	0.664778	0.601091	0.53459	0.47088	0.415095	0.370606	0.338217	0.316374	0.302558	0.295196	0.295473	0.307567	0.336615	0.385308	0.450654	0.523116	0.588277	0.631058	0.64062	0.614399
CP87	4	1.79282	1.97837	2.09005	2.12175	2.07745	1.96521	1.7934	1.57277	1.32105	1.06454	0.833689	0.655231	0.545203	0.505624	0.524672	0.579242	0.639751	0.677241	0.671248	0.615636	0.519809	0.404814	0.296163	0.216119	0.177838	0.182787	0.22152	0.277111	0.330375	0.365766	0.376362	0.365957	0.347031	0.335718	0.346261	0.386724	0.456473	0.54588	0.638871	0.717848	0.76874	0.784601	0.767467	0.728231	0.684739	0.658314	0.668421	0.726018
CP90	4	1.36542	1.25737	1.21903	1.25733	1.31357	1.31533	1.24095	1.13113	1.04222	0.996139	0.975303	0.956578	0.936351	0.927261	0.946209	1.00435	1.09653	1.18856	1.22811	1.18449	1.07703	0.961987	0.889229	0.873394	0.898818	0.945049	1.00506	1.07994	1.1612	1.22381	1.23918	1.19628	1.11096	1.0187	0.957419	0.953715	1.01783	1.13875	1.2817	1.39925	1.4516	1.42699	1.35333	1.28598	1.27264	1.32423	1.41085	1.47345
CP92	4	1.47866	1.87168	2.29545	2.6983	3.02556	3.23002	3.28234	3.17966	2.94552	2.6228	2.26394	1.92042	1.63286	1.42488	1.30167	1.25214	1.25363	1.27815	1.30039	1.30462	1.28816	1.25993	1.23524	1.2294	1.25274	1.30707	1.38448	1.47023	1.54955	1.61373	1.66093	1.69271	1.71039	1.71412	1.70369	1.67883	1.63773	1.57586	1.48772	1.37209	1.2374	1.10263	0.991704	0.924673	0.910161	0.941204	0.995941	1.04437
CP93	4	0.552287	0.518336	0.592643	0.78791	0.95191	0.913195	0.719752	0.611837	0.727365	0.95127	1.06789	0.999003	0.873326	0.865329	0.977675	1.05586	1.01821	0.963499	0.98075	1.02193	1.04032	1.05615	1.11131	1.23447	1.3998	1.50327	1.45334	1.2931	1.14415	1.06489	1.05172	1.10989	1.21379	1.31012	1.3352	1.29649	1.29207	1.34167	1.34688	1.28023	1.19749	1.12833	1.08591	1.07411	1.14568	1.38256	1.72318	1.93403
CP11	5	0.362499	0.385307	0.36171	0.353756	0.404314	0.452946	0.488285	0.541868	0.623403	0.80139	1.05224	1.10509	0.813605	0.51067	0.471842	0.601325	0.724299	0.826276	1.02979	1.37483	1.72572	1.7409	1.42504	1.35283	1.77303	2.04373	1.76175	1.4551	1.45529	1.59499	1.6467	1.57595	1.60277	1.67215	1.52356	1.38117	1.64864	2.15469	2.33877	2.06378	1.69802	1.69193	1.99238	2.06615	1.70047	1.30469	1.29024	1.75825
CP116	5	1.1274	1.29002	1.41706	1.53823	1.68567	1.8681	2.0457	2.13806	2.07749	1.86509	1.57512	1.31089	1.15896	1.15364	1.2652	1.4164	1.51679	1.50891	1.39614	1.23926	1.12085	1.09865	1.17223	1.29373	1.41336	1.50414	1.54914	1.53254	1.46356	1.39818	1.40743	1.51768	1.6786	1.79602	1.80257	1.70394	1.57335	1.4983	1.51213	1.56874	1.58263	1.50952	1.3988	1.34365	1.37611	1.4332	1.41951	1.28755
CP123	5	2.35914	2.85518	3.37109	3.83615	4.17723	4.33618	4.28671	4.0465	3.66924	3.22642	2.78624	2.39955	2.09434	1.87915	1.74926	1.69193	1.68969	1.72211	1.76909	1.81337	1.84266	1.85037	1.83605	1.80462	1.76515	1.7281	1.70085	1.68357	1.66863	1.64415	1.59991	1.53248	1.44777	1.35943	1.28482	1.23921	1.23083	1.25776	1.30902	1.36768	1.4154	1.43657	1.42176	1.36886	1.2825	1.17169	1.04714	0.919284
CP129	5	0	0	0	0	0	0	0	0	0	0	0	0	0	0	0	0	0	0	0	0	0	0	0	0	0	0	0	0	0	0	0	0	0	0	0	0	0	0	0	0	0	0	0	0	0	0	0	0
CP13	5	0.719344	0.883989	1.18565	1.62728	1.41634	0.826508	0.650143	0.790137	0.930919	1.05429	1.20721	1.0645	0.793943	1.09274	1.25625	0.843233	0.571914	0.856275	1.22801	1.1465	1.04062	0.974262	0.832321	0.94956	1.13269	1.40205	1.80751	1.75282	1.22941	0.990545	1.19997	1.31625	0.997462	1.20808	2.12199	2.06882	1.47645	1.34703	1.33121	1.27915	1.31845	1.32377	1.36327	1.32558	1.05708	1.15131	1.30601	1.16548
CP133	5	2.01392	2.3474	2.68892	3.0063	3.2643	3.42978	3.47656	3.39328	3.18443	2.87145	2.48989	2.08563	1.7104	1.41303	1.2287	1.1697	1.2239	1.35629	1.52061	1.66998	1.76858	1.79939	1.76962	1.70592	1.64497	1.62114	1.65736	1.75804	1.90915	2.08184	2.24123	2.35617	2.40712	2.38571	2.29277	2.13681	1.93265	1.70096	1.46497	1.24664	1.06077	0.911694	0.793085	0.693545	0.603	0.517857	0.441994	0.383451
CP14	5	0	0	0	0	0	0	0	0	0	0	0	0	0	0	0	0	0	0	0	0	0	0	0	0	0	0	0	0	0	0	0	0	0	0	0	0	0	0	0	0	0	0	0	0	0	0	0	0
CP140	5	0	0	0	0	0	0	0	0	0	0	0	0	0	0	0	0	0	0	0	0	0	0	0	0	0	0	0	0	0	0	0	0	0	0	0	0	0	0	0	0	0	0	0	0	0	0	0	0
CP141	5	0	0	0	0	0	0	0	0	0	0	0	0	0	0	0	0	0	0	0	0	0	0	0	0	0	0	0	0	0	0	0	0	0	0	0	0	0	0	0	0	0	0	0	0	0	0	0	0
CP144	5	3.71203	3.89024	4.00817	4.08619	4.12888	4.11469	4.00952	3.79148	3.46732	3.07976	2.70192	2.41637	2.27888	2.29814	2.43795	2.62592	2.76628	2.77337	2.61101	2.30686	1.93134	1.56539	1.27676	1.10761	1.07106	1.15478	1.32509	1.52497	1.67923	1.71669	1.60482	1.36416	1.05434	0.744372	0.489813	0.319216	0.233445	0.212795	0.229982	0.260201	0.287669	0.306433	0.317524	0.325184	0.334212	0.348267	0.36851	0.39211
CP159	5	1.8361	2.06895	2.3426	2.58977	2.7256	2.68561	2.45635	2.08594	1.66842	1.31111	1.10124	1.07973	1.22584	1.45993	1.67001	1.75601	1.67135	1.43667	1.12089	0.806713	0.55944	0.410885	0.360408	0.387403	0.464275	0.564148	0.66436	0.748292	0.806488	0.837064	0.844469	0.836332	0.820594	0.806102	0.805681	0.83616	0.912748	1.04279	1.22426	1.44855	1.70197	1.96345	2.20118	2.37311	2.43731	2.37033	2.18118	1.90713
CP16	5	0.886274	0.925968	1.08209	1.37141	1.77563	2.24947	2.73957	3.20149	3.60204	3.90925	4.08678	4.10046	3.93343	3.59938	3.14435	2.63689	2.15142	1.7481	1.45718	1.27684	1.18373	1.14766	1.14433	1.1624	1.20312	1.2728	1.37131	1.4841	1.58405	1.64146	1.63679	1.57107	1.46558	1.3496	1.24612	1.16402	1.09789	1.03441	0.964057	0.891083	0.832916	0.809043	0.827882	0.880069	0.94275	0.991839	1.01296	1.00415
CP160	5	0	0	0	0	0	0	0	0	0	0	0	0	0	0	0	0	0	0	0	0	0	0	0	0	0	0	0	0	0	0	0	0	0	0	0	0	0	0	0	0	0	0	0	0	0	0	0	0
CP161	5	1.33849	1.65643	1.96288	2.13215	2.08938	1.85315	1.52464	1.23219	1.06962	1.06353	1.18185	1.36476	1.54955	1.68227	1.72645	1.67122	1.53195	1.34524	1.16084	1.02781	0.977828	1.0175	1.12972	1.28019	1.42579	1.5244	1.54626	1.486	1.36719	1.23339	1.13355	1.1061	1.16224	1.28014	1.41804	1.53773	1.61959	1.65869	1.65674	1.62469	1.58399	1.55176	1.52447	1.48534	1.42693	1.35644	1.27819	1.18359
CP163	5	1.6297	1.65028	1.46946	1.29526	1.31495	1.51728	1.71164	1.67966	1.35983	0.930762	0.680194	0.800993	1.26197	1.80951	2.12836	2.08032	1.80491	1.5763	1.61394	1.92142	2.24559	2.32765	2.16257	1.94487	1.84073	1.83309	1.78042	1.64924	1.56084	1.59929	1.71269	1.77282	1.68248	1.45756	1.2318	1.22235	1.58502	2.17972	2.59415	2.56432	2.2665	2.03682	1.98837	2.05488	2.17607	2.30689	2.3578	2.2339
CP167	5	1.28271	1.37149	1.45318	1.51347	1.55157	1.56959	1.56212	1.51331	1.40963	1.26952	1.15625	1.14294	1.25918	1.47313	1.71223	1.89062	1.93778	1.83537	1.63795	1.44126	1.32135	1.29439	1.32587	1.37865	1.4487	1.55074	1.68133	1.81282	1.91896	1.99792	2.07155	2.15651	2.24082	2.29809	2.31081	2.27624	2.20614	2.11779	2.01914	1.90029	1.75054	1.58969	1.47529	1.46583	1.56694	1.71256	1.80992	1.81066
CP168	5	2.68932	2.81691	3.01786	3.35387	3.81376	4.28682	4.59028	4.55976	4.15525	3.48199	2.72394	2.04395	1.53072	1.20163	1.02779	0.962351	0.952966	0.952507	0.926802	0.859945	0.75372	0.621016	0.480687	0.353173	0.256061	0.199986	0.185682	0.205054	0.243181	0.282789	0.308635	0.311489	0.290663	0.253306	0.211393	0.176426	0.15564	0.151085	0.160198	0.177652	0.196839	0.211497	0.217191	0.212366	0.199016	0.181958	0.167149	0.159502
CP17	5	2.42566	2.69706	2.86112	2.91788	2.8656	2.7062	2.47489	2.25873	2.15873	2.21943	2.39446	2.56912	2.62167	2.48394	2.16977	1.75503	1.3293	0.96854	0.736715	0.688362	0.85184	1.20369	1.65249	2.05643	2.27657	2.23853	1.95839	1.52323	1.04739	0.630156	0.330783	0.162496	0.102963	0.111426	0.146588	0.178191	0.191781	0.187216	0.172913	0.158689	0.150554	0.149003	0.150502	0.151024	0.149202	0.146861	0.146805	0.150222
CP172	5	1.87338	2.07896	2.21192	2.22779	2.11645	1.91806	1.70224	1.52522	1.40318	1.32286	1.27036	1.24459	1.24909	1.2812	1.33277	1.39941	1.48537	1.59678	1.72564	1.8391	1.89113	1.85108	1.72749	1.56788	1.43612	1.37929	1.40355	1.47397	1.53974	1.56819	1.56492	1.56368	1.59729	1.678	1.79376	1.91193	1.99128	2.00142	1.93526	1.8075	1.64359	1.46753	1.29828	1.15081	1.03393	0.949555	0.895777	0.867767
CP175	5	2.08955	2.42734	2.69986	2.86938	2.90351	2.78345	2.51609	2.14359	1.74188	1.39988	1.18828	1.13536	1.22061	1.3873	1.5666	1.7029	1.76995	1.77327	1.73868	1.6949	1.6607	1.64372	1.6474	1.67423	1.72386	1.79041	1.85999	1.9106	1.91873	1.87202	1.77697	1.65342	1.5219	1.3942	1.27538	1.17071	1.08779	1.03388	1.01347	1.02635	1.06585	1.12096	1.18292	1.24945	1.32109	1.39416	1.4576	1.49576
CP178	5	1.71799	1.91045	2.09512	2.22854	2.29566	2.31611	2.33204	2.38356	2.49092	2.65392	2.85109	3.03255	3.12813	3.07743	2.86049	2.50558	2.07967	1.6741	1.37449	1.22206	1.19425	1.22083	1.22515	1.16323	1.0368	0.8802	0.736156	0.636137	0.593485	0.607012	0.665184	0.744405	0.809339	0.825276	0.778652	0.691113	0.613002	0.597033	0.669052	0.812232	0.971409	1.07635	1.07518	0.958232	0.75944	0.537508	0.350373	0.235726
CP185	5	1.76397	2.40916	3.129	3.81937	4.3585	4.639	4.60063	4.2493	3.65455	2.92768	2.18994	1.54414	1.05655	0.751883	0.619047	0.622258	0.714251	0.847656	0.983116	1.09397	1.16739	1.20206	1.20326	1.17714	1.12733	1.05484	0.960801	0.84987	0.732609	0.625032	0.545009	0.507188	0.518557	0.57626	0.668362	0.777169	0.88409	0.974011	1.03745	1.07017	1.07159	1.04328	0.988061	0.909333	0.811209	0.699367	0.582002	0.469865
CP186	5	2.08415	2.62054	3.12214	3.48261	3.61895	3.49583	3.13606	2.61885	2.05721	1.55835	1.18815	0.958912	0.842417	0.796343	0.784716	0.785595	0.789921	0.798222	0.818018	0.859094	0.923871	0.997817	1.04881	1.04133	0.960612	0.828041	0.693148	0.607963	0.602293	0.673352	0.791335	0.914124	1.00292	1.03266	0.995171	0.897608	0.759068	0.605761	0.465561	0.363973	0.321373	0.350017	0.449547	0.601908	0.768904	0.8991	0.947287	0.898496
CP188	5	2.01756	2.37895	2.8024	3.19649	3.43271	3.4041	3.08781	2.56448	1.97961	1.47793	1.15117	1.01962	1.0436	1.15183	1.27091	1.34745	1.3577	1.30377	1.20505	1.08968	0.985524	0.91213	0.876601	0.875455	0.899447	0.938271	0.983586	1.02919	1.06818	1.09151	1.09306	1.07877	1.06851	1.08222	1.12266	1.1715	1.20197	1.19737	1.16018	1.10793	1.06283	1.04137	1.04598	1.06106	1.05847	1.01364	0.922538	0.80512
CP191	5	1.40374	1.84811	2.40387	3.00383	3.54866	3.93137	4.0718	3.94845	3.60655	3.13883	2.64995	2.22374	1.90464	1.69686	1.57512	1.50046	1.43641	1.36108	1.27098	1.17614	1.09148	1.02997	0.999667	1.00328	1.0386	1.09922	1.17557	1.25651	1.33159	1.3932	1.43791	1.46677	1.48403	1.49282	1.49011	1.46673	1.41461	1.33512	1.24131	1.15438	1.09652	1.08371	1.12156	1.20408	1.31352	1.42256	1.49997	1.52005
CP2	5	1.55484	1.94878	2.40865	2.86113	3.21725	3.39585	3.35054	3.09017	2.67694	2.20356	1.76027	1.40738	1.16327	1.01138	0.918835	0.855418	0.803775	0.760085	0.729734	0.721803	0.743604	0.796167	0.872495	0.959124	1.0387	1.09384	1.11298	1.09552	1.05248	1.00314	0.967996	0.960103	0.97999	1.01776	1.0603	1.09879	1.13196	1.16279	1.19219	1.21557	1.22494	1.21273	1.17394	1.1062	1.01137	0.897757	0.779514	0.671676
CP20	5	1.07726	1.47106	1.84994	2.0891	2.11315	1.93951	1.66357	1.40197	1.23505	1.17438	1.17491	1.18641	1.1992	1.2417	1.33486	1.45352	1.5315	1.50622	1.36732	1.16676	0.985376	0.88677	0.884931	0.942284	1.00039	1.01827	0.992131	0.949513	0.929982	0.965046	1.06244	1.1998	1.33609	1.43738	1.49354	1.50787	1.47729	1.39474	1.26953	1.13298	1.02218	0.959311	0.947124	0.982946	1.06838	1.19676	1.33392	1.42407
CP23	5	3.76326	4.09573	4.21497	4.03802	3.57169	2.92492	2.27385	1.79649	1.60718	1.71817	2.04036	2.41917	2.69154	2.74449	2.55183	2.17214	1.71239	1.28058	0.950664	0.749744	0.664969	0.660659	0.695084	0.731989	0.746381	0.726319	0.671773	0.592285	0.503571	0.422247	0.360491	0.323138	0.307605	0.306176	0.309511	0.310233	0.30524	0.29577	0.285641	0.278989	0.278525	0.284834	0.296646	0.311568	0.326814	0.339792	0.348571	0.352145
CP45	5	1.95555	2.09488	2.2075	2.28174	2.30928	2.29379	2.25274	2.20647	2.16415	2.11897	2.05355	1.9483	1.78904	1.57445	1.32189	1.06573	0.846994	0.69959	0.638998	0.65807	0.730846	0.821013	0.892758	0.921007	0.896969	0.827633	0.730424	0.625765	0.529601	0.449274	0.384156	0.329039	0.278655	0.232097	0.195541	0.181942	0.207168	0.283493	0.412222	0.578353	0.750661	0.888464	0.954902	0.931393	0.825631	0.668015	0.498601	0.353271
CP54	5	1.05767	1.27747	1.5532	1.82527	2.03606	2.15056	2.16322	2.0908	1.95805	1.78413	1.58028	1.35792	1.13427	0.929033	0.757475	0.626658	0.536178	0.480648	0.452087	0.441878	0.442226	0.446605	0.449552	0.446677	0.435386	0.416088	0.392817	0.371991	0.359739	0.359527	0.371158	0.391129	0.413736	0.432454	0.44188	0.440227	0.430805	0.421138	0.419571	0.430928	0.453639	0.479672	0.497481	0.497196	0.475513	0.437766	0.396325	0.366289
CP55	5	1.89973	2.12706	2.53345	3.07624	3.6458	4.09208	4.2759	4.12765	3.67541	3.03145	2.34593	1.75507	1.34318	1.13096	1.0855	1.14405	1.23973	1.32039	1.35878	1.35362	1.3223	1.2879	1.2673	1.26509	1.2735	1.27653	1.25669	1.20354	1.11891	1.01526	0.907915	0.807595	0.717761	0.637111	0.563352	0.495639	0.435136	0.384004	0.344143	0.3166	0.30179	0.300076	0.311807	0.336911	0.374243	0.421357	0.474536	0.528903
CP57	5	1.18048	1.40419	1.6644	1.91296	2.16899	2.46001	2.71273	2.77489	2.52792	1.98422	1.33697	0.854441	0.669457	0.699846	0.767102	0.766923	0.715642	0.677684	0.698538	0.769686	0.835523	0.84177	0.783649	0.726082	0.76926	0.969853	1.29637	1.62947	1.8041	1.70005	1.35171	0.946998	0.698552	0.691209	0.841099	0.982802	1.02221	1.02493	1.11464	1.31344	1.52613	1.64653	1.62314	1.47217	1.26137	1.06743	0.955227	0.963807
CP60	5	1.49541	2.095	2.79191	3.41113	3.77485	3.78139	3.45109	2.89959	2.27043	1.69267	1.26415	1.0387	1.00704	1.09536	1.19689	1.22721	1.16501	1.04925	0.938342	0.868589	0.839516	0.827968	0.812933	0.79166	0.777659	0.78649	0.820855	0.862174	0.874917	0.825255	0.704399	0.539412	0.384229	0.293978	0.298176	0.387175	0.517987	0.636021	0.701115	0.70017	0.644039	0.559074	0.478408	0.430092	0.42374	0.445354	0.468729	0.47574
CP66	5	1.51038	1.73065	1.99473	2.28795	2.58673	2.85922	3.06932	3.18653	3.19681	3.10982	2.95609	2.77519	2.60013	2.44497	2.30243	2.15167	1.9726	1.75887	1.52181	1.28621	1.08181	0.934256	0.857095	0.848477	0.891678	0.960108	1.02533	1.06558	1.07138	1.04666	1.00606	0.969141	0.952813	0.964942	1.00139	1.0473	1.08183	1.08506	1.04425	0.957169	0.831949	0.684265	0.533471	0.39801	0.29173	0.221421	0.186339	0.179153
CP7	5	1.7992	2.02765	2.1996	2.31446	2.4024	2.50785	2.66771	2.89412	3.1608	3.40118	3.52632	3.45915	3.16984	2.6958	2.13164	1.59574	1.1892	0.966176	0.927862	1.03187	1.20725	1.37279	1.46209	1.44683	1.34191	1.18899	1.03288	0.905985	0.822123	0.776055	0.74674	0.707077	0.638097	0.539179	0.427411	0.326848	0.255741	0.219842	0.213544	0.225439	0.244757	0.265763	0.288893	0.318452	0.358238	0.407998	0.462858	0.514676
CP71	5	2.22727	2.26464	2.38348	2.58057	2.8013	2.96297	2.99757	2.88595	2.66173	2.38574	2.10972	1.85569	1.62167	1.40194	1.2015	1.03642	0.924355	0.87478	0.884668	0.937835	1.00583	1.05396	1.05374	0.994418	0.886404	0.755422	0.630908	0.53547	0.480384	0.467768	0.494927	0.556391	0.643775	0.745532	0.847377	0.934391	0.994338	1.02054	1.01213	0.972844	0.911097	0.840802	0.779274	0.741083	0.730593	0.737678	0.740785	0.716689
CP73	5	2.51062	3.01265	3.5333	4.01034	4.38167	4.60131	4.64929	4.53246	4.27752	3.91996	3.49452	3.03198	2.56067	2.10861	1.70257	1.36392	1.10433	0.923654	0.810826	0.74748	0.712973	0.689513	0.666288	0.641987	0.624999	0.63087	0.677224	0.777446	0.934784	1.13842	1.36301	1.57241	1.7281	1.8	1.77576	1.66427	1.49207	1.2955	1.11195	0.971556	0.890796	0.869722	0.892975	0.934475	0.9642	0.956561	0.897975	0.790279
CP8	5	1.00752	1.21166	1.55167	2.01567	2.54493	3.04179	3.39601	3.52302	3.39569	3.05783	2.60902	2.16891	1.838	1.67091	1.6683	1.78817	1.97188	2.16964	2.35169	2.50126	2.60174	2.63193	2.5736	2.42204	2.19765	1.95105	1.75231	1.66619	1.72527	1.91272	2.16314	2.38361	2.4894	2.44075	2.26326	2.0378	1.86162	1.80077	1.86251	1.9992	2.13856	2.22124	2.22584	2.17111	2.10248	2.07248	2.12276	2.26909
CP97	5	1.17024	1.13762	1.11161	1.10265	1.11904	1.16462	1.23737	1.32926	1.42785	1.51933	1.59215	1.6402	1.66433	1.67111	1.66918	1.66496	1.65967	1.64891	1.62473	1.579	1.50638	1.40654	1.28524	1.15348	1.02488	0.912438	0.825743	0.769804	0.74539	0.75036	0.781177	0.834046	0.905512	0.992724	1.09321	1.20423	1.32181	1.43972	1.54916	1.63944	1.70009	1.7237	1.70823	1.65764	1.58066	1.48844	1.39199	1.29989
CP104	6	0.712712	1.13295	1.65464	2.08132	2.24634	2.11551	1.78555	1.40947	1.11245	0.944762	0.882051	0.861684	0.832464	0.783616	0.740538	0.734571	0.7701	0.8226	0.868772	0.907795	0.953361	1.01407	1.08005	1.12798	1.14491	1.1443	1.15218	1.18253	1.22648	1.26116	1.27268	1.27528	1.29887	1.35774	1.44384	1.54473	1.64758	1.72915	1.75441	1.6973	1.57675	1.46309	1.43897	1.54787	1.76202	1.99713	2.17863	2.28927
CP106	6	1.51009	1.8048	2.01955	2.0875	1.98408	1.73846	1.42477	1.13374	0.935839	0.855303	0.868193	0.924294	0.97665	1.00026	0.995958	0.983257	0.9859	1.01788	1.07962	1.16202	1.24705	1.3069	1.30996	1.23766	1.10458	0.961647	0.869043	0.859918	0.926116	1.03214	1.14096	1.23083	1.29437	1.3339	1.36233	1.39823	1.44948	1.49984	1.51471	1.46502	1.34678	1.18283	1.01338	0.884308	0.834656	0.879475	0.996266	1.13061
CP112	6	3.54672	4.39425	5.05745	5.43658	5.48158	5.20411	4.66987	3.97701	3.23148	2.52702	1.93197	1.48303	1.18571	1.02051	0.953323	0.946694	0.968911	0.998865	1.02639	1.04947	1.07013	1.09037	1.10948	1.12285	1.1229	1.1016	1.05329	0.976318	0.873261	0.75037	0.616817	0.483726	0.362572	0.263276	0.192446	0.152248	0.140266	0.150327	0.173938	0.201904	0.225825	0.239324	0.238947	0.224736	0.200437	0.173218	0.152819	0.150134
CP115	6	0.673923	0.656908	0.64901	0.651518	0.665098	0.689977	0.726142	0.772608	0.827329	0.886705	0.94581	0.998918	1.04055	1.06611	1.07268	1.05957	1.02834	0.983641	0.932251	0.882388	0.842042	0.817645	0.812274	0.825502	0.853154	0.888295	0.92279	0.948964	0.960891	0.955381	0.932474	0.895037	0.848615	0.799855	0.755493	0.721151	0.7009	0.696512	0.707975	0.733394	0.769304	0.811223	0.85403	0.892861	0.92371	0.944016	0.952601	0.949739
CP119	6	1.73972	2.50776	3.41821	4.3933	5.32277	6.08119	6.55588	6.67675	6.43501	5.88296	5.1158	4.2473	3.38676	2.62239	2.01251	1.58216	1.32457	1.20687	1.17971	1.18966	1.19116	1.15508	1.07249	0.952875	0.818584	0.696721	0.611138	0.576331	0.594244	0.654421	0.737509	0.820703	0.88334	0.910915	0.897044	0.843639	0.759211	0.655989	0.546726	0.442231	0.35021	0.275195	0.218894	0.180785	0.158611	0.148917	0.147667	0.150945
CP120	6	1.83603	1.57728	1.33307	1.16483	1.09112	1.10426	1.14054	1.10394	0.965698	0.776039	0.590445	0.45505	0.422689	0.496088	0.602371	0.673693	0.687037	0.634317	0.543607	0.48831	0.506126	0.562474	0.620178	0.694466	0.783226	0.829984	0.820968	0.834998	0.914445	0.980974	0.968726	0.929284	0.948952	1.04391	1.15606	1.21452	1.16864	1.008	0.830349	0.835344	1.1074	1.43033	1.49147	1.25405	0.985153	0.906621	0.958105	0.948118
CP124	6	0	0	0	0	0	0	0	0	0	0	0	0	0	0	0	0	0	0	0	0	0	0	0	0	0	0	0	0	0	0	0	0	0	0	0	0	0	0	0	0	0	0	0	0	0	0	0	0
CP125	6	0	0	0	0	0	0	0	0	0	0	0	0	0	0	0	0	0	0	0	0	0	0	0	0	0	0	0	0	0	0	0	0	0	0	0	0	0	0	0	0	0	0	0	0	0	0	0	0
CP138	6	0	0	0	0	0	0	0	0	0	0	0	0	0	0	0	0	0	0	0	0	0	0	0	0	0	0	0	0	0	0	0	0	0	0	0	0	0	0	0	0	0	0	0	0	0	0	0	0
CP143	6	0	0	0	0	0	0	0	0	0	0	0	0	0	0	0	0	0	0	0	0	0	0	0	0	0	0	0	0	0	0	0	0	0	0	0	0	0	0	0	0	0	0	0	0	0	0	0	0
CP148	6	0	0	0	0	0	0	0	0	0	0	0	0	0	0	0	0	0	0	0	0	0	0	0	0	0	0	0	0	0	0	0	0	0	0	0	0	0	0	0	0	0	0	0	0	0	0	0	0
CP149	6	1.83941	2.4228	2.7231	2.61286	2.22704	1.80859	1.50914	1.3368	1.23902	1.18534	1.17666	1.22124	1.31994	1.4579	1.60342	1.71665	1.77483	1.79191	1.8005	1.82301	1.85693	1.88595	1.90056	1.90066	1.89082	1.87526	1.85562	1.8343	1.82542	1.84164	1.87199	1.90235	1.94694	2.02519	2.10691	2.11747	1.99426	1.74034	1.45521	1.31047	1.44868	1.88491	2.46596	2.91047	2.96076	2.58211	1.98689	1.45584
CP150	6	1.44144	1.9523	2.47809	2.95423	3.31135	3.4913	3.46033	3.22494	2.82669	2.33333	1.82017	1.35403	0.981131	0.724199	0.583317	0.541346	0.57181	0.643451	0.727346	0.800299	0.847892	0.864697	0.853837	0.823775	0.785786	0.751066	0.728779	0.724375	0.739028	0.769068	0.806542	0.840908	0.861892	0.862623	0.8423	0.806881	0.767063	0.734588	0.718197	0.72113	0.740673	0.769717	0.798819	0.818778	0.822489	0.806464	0.771336	0.722289
CP151	6	0	0	0	0	0	0	0	0	0	0	0	0	0	0	0	0	0	0	0	0	0	0	0	0	0	0	0	0	0	0	0	0	0	0	0	0	0	0	0	0	0	0	0	0	0	0	0	0
CP38	6	0.99244	1.51453	2.29458	3.11002	3.6206	3.58519	3.03871	2.25795	1.56326	1.15201	1.03984	1.10867	1.20827	1.24916	1.23163	1.21606	1.26927	1.42308	1.66665	1.95585	2.21956	2.37474	2.36688	2.21092	1.99113	1.81227	1.75085	1.82618	1.98813	2.12841	2.13729	1.97758	1.71968	1.49683	1.41202	1.47457	1.61543	1.74938	1.82892	1.85163	1.83154	1.77358	1.67226	1.52792	1.35079	1.15163	0.940915	0.732727
CP40	6	1.59391	1.65484	1.79863	2.03561	2.3115	2.5303	2.59962	2.47534	2.17931	1.78813	1.3967	1.08098	0.879497	0.801306	0.841094	0.988031	1.22249	1.50445	1.77192	1.95382	1.99538	1.88249	1.65354	1.38402	1.15876	1.04105	1.05377	1.17298	1.33881	1.47663	1.52534	1.45862	1.29364	1.07793	0.866647	0.701528	0.602994	0.574366	0.615845	0.734914	0.945561	1.25615	1.64886	2.06475	2.40527	2.56223	2.46307	2.11195
CP47	6	1.37553	1.89353	2.58518	3.33122	3.96281	4.32004	4.31027	3.94593	3.32858	2.60871	1.93187	1.40133	1.06141	0.906173	0.89563	0.974822	1.08843	1.18913	1.24387	1.23835	1.17937	1.09039	1.00136	0.935964	0.90403	0.901	0.913971	0.929808	0.942135	0.953177	0.970189	0.9994	1.04088	1.08664	1.122	1.13124	1.10506	1.04634	0.969022	0.892198	0.830914	0.789478	0.760444	0.730828	0.690049	0.634346	0.565901	0.490093
CP52	6	1.7279	1.98317	2.4898	3.25365	4.19621	5.15434	5.91248	6.26431	6.09082	5.41333	4.38279	3.2206	2.14479	1.31206	0.79186	0.567732	0.562364	0.674126	0.811809	0.917047	0.969156	0.976254	0.960124	0.941128	0.928979	0.920788	0.906152	0.875818	0.829169	0.776329	0.733524	0.715517	0.729593	0.773177	0.835272	0.902442	0.966402	1.02723	1.09077	1.16392	1.24953	1.34095	1.42051	1.46518	1.45485	1.37842	1.23771	1.05058
CP88	6	0.932046	1.09543	1.30571	1.53443	1.74322	1.89893	1.98917	2.02996	2.06013	2.12405	2.25338	2.45591	2.71224	2.97854	3.19363	3.29419	3.23736	3.0235	2.70176	2.34934	2.03989	1.81932	1.69709	1.65538	1.66633	1.70781	1.76886	1.84254	1.91616	1.97005	1.98581	1.95525	1.88385	1.78698	1.68236	1.58358	1.49656	1.41805	1.33757	1.24616	1.14719	1.06046	1.01649	1.04416	1.15654	1.33966	1.55002	1.72356
CP95	6	1.31597	1.4084	1.51481	1.62376	1.71785	1.77687	1.78304	1.72592	1.60551	1.43248	1.22573	1.00965	0.809953	0.648861	0.541715	0.494465	0.503815	0.558781	0.642495	0.734836	0.815795	0.868555	0.883312	0.859108	0.804245	0.734944	0.671662	0.634894	0.640778	0.697063	0.801613	0.942412	1.09892	1.24638	1.36016	1.42126	1.4204	1.35967	1.25207	1.1188	0.984274	0.871355	0.796042	0.764761	0.773848	0.81086	0.858471	0.89892
CP101	7	0	0	0	0	0	0	0	0	0	0	0	0	0	0	0	0	0	0	0	0	0	0	0	0	0	0	0	0	0	0	0	0	0	0	0	0	0	0	0	0	0	0	0	0	0	0	0	0
CP103	7	0.957573	1.00016	1.20806	1.57062	2.0459	2.56644	3.05171	3.4237	3.62352	3.62554	3.44113	3.11254	2.70029	2.26672	1.86391	1.5262	1.26834	1.08885	0.97584	0.913482	0.886781	0.882965	0.890935	0.900593	0.902431	0.888074	0.851503	0.790521	0.708047	0.612359	0.51567	0.431649	0.372282	0.345358	0.352921	0.390634	0.448517	0.51263	0.56758	0.599911	0.601345	0.570725	0.514021	0.441726	0.365609	0.295702	0.238393	0.196062
CP152	7	2.03499	1.90412	1.77227	1.66177	1.5874	1.54543	1.5148	1.46802	1.38502	1.26346	1.12161	0.991952	0.908402	0.893755	0.951855	1.06531	1.19884	1.30938	1.36204	1.34498	1.27439	1.18611	1.12057	1.10846	1.16093	1.26626	1.39362	1.50354	1.56252	1.55696	1.49868	1.41792	1.34818	1.31229	1.31677	1.35387	1.40817	1.4643	1.51259	1.55039	1.57893	1.5995	1.61197	1.61517	1.60579	1.57509	1.5086	1.39307
CP170	7	2.36448	2.79144	3.15712	3.35737	3.32949	3.07986	2.68319	2.25271	1.89656	1.68064	1.6123	1.648	1.71944	1.76367	1.74283	1.65298	1.52033	1.38494	1.28013	1.21937	1.1952	1.18558	1.16242	1.10102	0.989977	0.838162	0.671999	0.523247	0.414703	0.35244	0.327233	0.321904	0.320951	0.318408	0.319662	0.336621	0.379167	0.447393	0.528469	0.600536	0.64216	0.641509	0.600376	0.531559	0.452985	0.381521	0.328282	0.296697
CP195	7	2.30175	2.17874	2.03318	1.94515	1.94746	2.03695	2.20115	2.41568	2.61724	2.70474	2.59047	2.26598	1.82574	1.42122	1.1803	1.15296	1.30739	1.55974	1.81413	1.99569	2.06597	2.02165	1.88414	1.69427	1.51048	1.39073	1.36205	1.40157	1.44601	1.42923	1.31948	1.12803	0.893962	0.663562	0.473859	0.343215	0.270542	0.241768	0.239099	0.24829	0.261631	0.27693	0.293923	0.310903	0.323974	0.329247	0.325623	0.315654
CP83	7	0.159456	0.173966	0.263614	0.334869	0.350948	0.357253	0.400584	0.460359	0.482501	0.48425	0.510694	0.564404	0.643718	0.781808	0.978528	1.12301	1.14428	1.12337	1.17074	1.3119	1.55176	2.04392	2.94611	3.92148	4.37399	4.20247	3.82652	3.5668	3.3253	2.92966	2.42258	2.04183	2.1043	2.71276	3.45688	3.72602	3.49031	3.29807	3.3612	3.33905	3.10702	2.96389	3.0351	3.0576	2.77389	2.24499	1.79248	1.65077
CP98	7	1.06862	1.33698	1.61888	1.88299	2.09891	2.24277	2.30221	2.27808	2.18222	2.03305	1.85048	1.65214	1.45101	1.25558	1.07158	0.903961	0.758077	0.640117	0.556803	0.514736	0.518746	0.570243	0.664346	0.788638	0.922819	1.04164	1.1206	1.14315	1.10584	1.01919	0.903556	0.783443	0.681071	0.611145	0.577721	0.573388	0.582159	0.585322	0.568394	0.52561	0.460325	0.381776	0.301233	0.228544	0.170119	0.128377	0.10226	0.0884824
[truncated: 356 more columns]

[truncated: 12 more sheets: Biceps femoris, Medial hamstrings, Tibialis anterior, Gastrocnemius, Soleus, Gluteus medius, Pelvis, Hip, Knee, Ankle, PlotC123, PlotCmuscles]
