# Supplementary material for: Muscle synergy structure and gait patterns in children with spastic cerebral palsy
Source: Dev Med Child Neurol. 2021 Oct 6;64(4):462–8. doi: 10.1111/dmcn.15068 (PMC9292989; doi:10.1111/dmcn.15068)
Supplement: Supplementary file 2 — Table S2: Contains all statistical outcomes from the analyses used in the study [file DMCN-64-462-s007.xlsx]

## Sheet: Directions
Description	Abbreviations
This file contains all statistical results described in the paper: "Synergy activations are similar between gait patterns in cerebral palsy, synergy weights are not". 1. Power analysis to determine sample size for which we used synergy weights from a pilot study. The values indicated in the green cells were used for the t-test. 2. Normality assessment of synergy activations and weights. 3. ANOVA …	W1	Weights synergy 1
	W2	Weights synergy 2
	W3	Weights synergy 3
	REF	Rectus femoris
	VAL	Vastus lateralis
	BIF	Biceps femoris
	MEH	Medial hamstrings
	TIA	Tibialis anterior
	GAS	Gastrocnemius
	SOL	Soleus
	GLU	Gluteus medius

## Sheet: Power analysis
Results power analysis		W1		W2	W3
		REF	TIA	GAS	MEH	GLU
ANOVA	Effect size (f)	0.31	0.26	0.36	0.35	0.37
α = 0.01; β=0.80	Estimated N	198	282	144	162	144
t-test	Effect size (d)	0.98	0.86	1.21	1.13	1.42
α = 0.01; β=0.80	Estimated N1	19	34	18	14	10
	Estimated N2	39	34	18	40	20
Averages and standard deviations		W1					W2					W3
		REF	MEH	TIA	GAS	GLU	REF	MEH	TIA	GAS	GLU	REF	MEH	TIA	GAS	GLU
Minor	Average	0.560127	0.162568	0.611893	0.114144	0.147712	0.154879	0.264181	0.130944	0.737058	0.266542	0.227687	0.531301	0.192514	0.111823	0.531281
N=28	Standard deviation	0.19542	0.100077	0.158416	0.088572	0.134897	0.134951	0.16377	0.0972661	0.172332	0.20453	0.163265	0.1995	0.125222	0.0815066	0.257386
Recurvatum		0.561557	0.166588	0.60823	0.12376	0.141965	0.174975	0.295919	0.233298	0.640469	0.312133	0.267877	0.485291	0.172026	0.18314	0.540651
N=15		0.176146	0.0787968	0.164385	0.0935473	0.112547	0.110171	0.160789	0.112902	0.176679	0.154315	0.203977	0.198817	0.143079	0.120252	0.221099
Drop foot		0.630149	0.137007	0.68071	0.0498859	0.084589	0.10198	0.182318	0.171257	0.821466	0.272353	0.206915	0.59733	0.121144	0.0921289	0.587472
N=11		0.138373	0.113678	0.115334	0.0402975	0.113134	0.0891332	0.149464	0.132828	0.075685	0.228565	0.144522	0.228605	0.105607	0.0501389	0.230245
Jump		0.468267	0.0969203	0.801058	0.0832495	0.108658	0.303373	0.126644	0.122395	0.607373	0.603445	0.22796	0.834858	0.169657	0.167087	0.189836
N=5		0.105295	0.0743677	0.114912	0.0585744	0.0579843	0.145347	0.0724607	0.123072	0.103414	0.132846	0.109207	0.160572	0.0921037	0.122293	0.130998
Apparent equinus		0.568616	0.122569	0.649857	0.135052	0.140476	0.150252	0.234293	0.18999	0.692213	0.375838	0.271507	0.625779	0.164394	0.133727	0.443254
N=27		0.160653	0.0958025	0.177857	0.0792198	0.152907	0.128959	0.149523	0.118094	0.202219	0.214422	0.113634	0.216344	0.12714	0.121034	0.263606
Crouch		0.443255	0.190424	0.603601	0.147561	0.210646	0.242931	0.24803	0.207461	0.60357	0.377652	0.293318	0.551864	0.197755	0.187515	0.377313
N=17		0.187252	0.181235	0.23767	0.106873	0.110643	0.147441	0.156156	0.120256	0.18303	0.219452	0.147397	0.230774	0.114276	0.15396	0.223038
	Group average	0.550652	0.15951	0.63997	0.126657	0.154933	0.18064	0.250163	0.185752	0.694885	0.343519	0.26083	0.578639	0.182232	0.149283	0.478646
	SD	0.178335	0.114843	0.176486	0.0880565	0.130401	0.13477	0.155525	0.117464	0.18225	0.213281	0.151032	0.219598	0.122763	0.114843	0.253655

## Sheet: Normality
		Synergy 1								Synergy 2								Synergy 3
		REF	VAL	BIF	MEH	TIA	GAS	SOL	GLU	REF	VAL	BIF	MEH	TIA	GAS	SOL	GLU	REF	VAL	BIF	MEH	TIA	GAS	SOL	GLU
Synergy weights	Test statistic	0.890297	0.955591	0.920884	0.932376	0.78235	0.743202	0.720859	0.976655	0.805213	0.871096	0.858212	0.837908	0.825199	0.910456	0.910058	0.972943	0.97947	0.777557	0.798941	0.848698	0.904888	0.779485	0.9252	0.667785
Shapiro-Wilk test	p-value	1.3423e-09	1.25645e-05	2.74212e-08	1.64871e-07	2.26485e-13	7.66054e-15	6.4726e-14	0.00413124	3.46967e-12	1.1219e-11	8.65117e-11	1.6505e-11	7.96252e-13	2.27704e-08	2.0015e-07	0.000825759	0.00726354	1.62537e-13	5.60219e-13	1.4751e-11	3.18161e-08	1.78746e-14	2.90287e-09	2.22045e-16
Activations	χ2	16.2334								16.2555								16.2302
	Clusters	0 - 100%								0 -100%								0 - 63%	65 - 66%	71 - 100%
	p-value	9.26631e-09								2.22045e-16								0	0.00935242	0

## Sheet: Equality of variance
		Synergy 1								Synergy 2								Synergy 3
		REF	VAL	BIF	MEH	TIA	GAS	SOL	GLU	REF	VAL	BIF	MEH	TIA	GAS	SOL	GLU	REF	VAL	BIF	MEH	TIA	GAS	SOL	GLU
Synergy weights	Test statistic	1.85019	0.940053	2.17036	1.46616	2.8163	0.651347	1.01145	0.427297	2.66152	6.78101	0.971049	0.160761	1.67834	0.512834	1.14702	0.649362	1.0932	0.834674	1.16276	0.51205	1.88019	1.67031	1.4824	1.69021
Non-parametric Levene's test	p-value	0.105245	0.456343	0.059303	0.202988	0.017818	0.660827	0.412332	0.829243	0.0238664	8.0133e-06	0.436865	0.97648	0.141945	0.766347	0.337263	0.662335	0.365723	0.526607	0.329268	0.766938	0.0998221	0.143916	0.197603	0.139045

## Sheet: ANOVA
Anova
Synergy 1	F-value	4.7823
	p-value
Synergy 2	F-value	4.72881
	p-value
Synergy 3	F-value	4.79185
	p-value

## Sheet: ANCOVA
Weights		REF			VAL			BIF			MEH			TIA			GAS			SOL			GLU
McSweeny & Porter method		F-value	p-value	η2	F-value	p-value	η2	F-value	p-value	η2	F-value	p-value	η2	F-value	p-value	η2	F-value	p-value	η2	F-value	p-value	η2	F-value	p-value	η2
Synergy 1	Gait pattern	5.23242	0.000166728	0.118867	5.1176	0.000208522	0.123199	5.02017	0.000252118	0.116583	5.97421	3.9432e-05	0.139528	5.94144	4.20184e-05	0.135967	5.70643	6.63032e-05	0.132595	5.59497	8.23384e-05	0.135359	5.79667	5.56451e-05	0.131217
	Walking speed	8.45902	0.00410069	0.0384333	3.51641	0.0624202	0.0169305	2.2888	0.132104	0.0106305	0.0744649	0.785263	0.000347826	2.13312	0.14593	0.00976311	2.54819	0.112215	0.011842	0.696656	0.405041	0.00337083	1.11835	0.291724	0.0050631
	Interaction	1.89499	0.0974361	0.0430492	0.518493	0.762065	0.012482	2.38298	0.0402827	0.0553398	1.62824	0.154815	0.0380276	2.12951	0.0640435	0.0487329	1.62051	0.156866	0.0376541	0.400117	0.848289	0.00968	2.95596	0.0137463	0.0669129
Synergy 2	Gait pattern	5.23785	0.000164974	0.120212	5.50742	9.76207e-05	0.125631	5.81427	5.37765e-05	0.14052	6.08358	3.1901e-05	0.140151	5.95955	4.05688e-05	0.141808	5.1594	0.000192211	0.117744	5.30842	0.00014379	0.12738	5.80968	5.42582e-05	0.132242
	Walking speed	13.1074	0.000384388	0.0601643	1.16976	0.280929	0.00533677	0.208564	0.648459	0.00100812	3.45398	0.0647696	0.0159143	1.0701	0.302343	0.0050926	10.4454	0.00146783	0.0476754	3.86784	0.0507921	0.0185623	1.46921	0.227095	0.00668854
	Interaction	0.51256	0.766538	0.0117635	2.89658	0.015387	0.0660748	0.320766	0.900023	0.00775233	1.43289	0.214617	0.0330105	0.651966	0.660369	0.0155136	1.37046	0.237587	0.0312755	0.392043	0.85384	0.00940736	2.62865	0.0255028	0.0598343
Synergy 3	Gait pattern	4.05883	0.00164071	0.090808	3.63247	0.00375139	0.0891884	5.81914	5.3271e-05	0.135909	6.33438	1.96374e-05	0.141498	5.73388	6.28613e-05	0.133198	6.38953	1.76528e-05	0.144417	6.05195	3.39167e-05	0.141621	6.23283	2.38972e-05	0.142537
	Walking speed	23.902	2.27268e-06	0.106952	7.47494	0.00689597	0.0367066	0.0957054	0.757411	0.000447049	0.901368	0.343717	0.00402698	6.61596	0.0109324	0.0307376	8.92817	0.00320929	0.0403591	2.44473	0.119716	0.0114417	0.737115	0.391754	0.00337138
	Interaction	0.657603	0.656092	0.0147125	0.400606	0.847951	0.00983611	1.77824	0.119579	0.0415316	3.05186	0.011452	0.0681728	0.790848	0.55756	0.0183713	0.86854	0.503447	0.0196308	0.992659	0.423731	0.023229	2.14754	0.0619855	0.0491115

## Sheet: Posthoc W1
		1. Minor deviations			2. Dropfoot			3. Genu recurvatum			4. Apparent Equinus			5. Crouch
Mann-Whiney U		Test statistic U	z-value	p-value	Test statistic U	z-value	p-value	Test statistic U	z-value	p-value	Test statistic U	z-value	p-value	Test statistic U	z-value	p-value
2. Dropfoot	REF	272	0.98787	0.323216
	VAL		0.0519981	0.95853
	BIF		0.915101	0.360138
	MEH		0.0519931	0.958534
	TIA		1.21676	0.223697
	GAS		1.11276	0.265811
	SOL		1.26866	0.204561
	GLU		0.800694	0.423309
3. Genu recurvatum	REF	442	0.305811	0.759748	208	1.41158	0.158073
	VAL		0.619116	0.53584		0.259016	0.795623
	BIF		0.328192	0.742766		1.26918	0.204377
	MEH		0.648917	0.516392		0.608664	0.542747
	TIA		0.41024	0.68163		1.95549	0.0505247
	GAS		2.10368	0.0354066		0.608664	0.542747
	SOL		0.723505	0.46937		1.87779	0.0604095
	GLU		0.216306	0.82875		0.42736	0.669117
4. Apparent Equinus	REF	901	0.38711	0.698675	424	0.405222	0.685315	689	1.09028	0.275588
	VAL		2.28371	0.0223886		1.43617	0.150955		0.980788	0.326697
	BIF		0.330579	0.740963		0.81051	0.417647		0.77211	0.440049
	MEH		1.91814	0.0550932		1.3294	0.183716		2.38401	0.0171254
	TIA		0.491575	0.62302		1.74204	0.0815007		0.923402	0.355798
	GAS		2.57504	0.010023		0.93129	0.351704		0.302567	0.76222
	SOL		1.11785	0.263632		0.732262	0.464008		1.54935	0.121297
	GLU		1.3353	0.181777		0.163509	0.870118		0.881612	0.377986
5. Crouch	REF	663	1.97397	0.0483848	312	1.36205	0.173183	507	2.79194	0.00523934	1033.5	2.03847	0.0415025
	VAL		1.89738	0.0577775		1.13112	0.258005		1.08505	0.277898		0.185732	0.852655
	BIF		2.59366	0.00949607		2.90118	0.00371755		2.10948	0.0349033		3.50087	0.000463737
	MEH		0.50317	0.614845		0.583734	0.559399		0.0468671	0.962619		2.06215	0.0391938
	TIA		0.0829426	0.933897		1.20455	0.228376		0.716397	0.473747		0.25285	0.800384
	GAS		1.53229	0.125451		0.064871	0.948277		0.488863	0.624938		1.0035	0.315621
	SOL		0.663525	0.506994		1.7605	0.0783233		0.00669529	0.994658		1.69873	0.0893703
	GLU		1.96291	0.0496561		0.565203	0.571936		1.45288	0.146257		0.869104	0.38479
6. Jump gait	REF	340	0.671717	0.501764	160	0.302439	0.762317	260	1.14116	0.253803	530	0.0556606	0.955612	390	1.90555	0.0567082
	VAL		3.59969	0.000318601		2.68877	0.00717149		3.13247	0.00173342		2.89795	0.00375609		2.4281	0.015178
	BIF		1.98144	0.0475419		2.02889	0.0424692		1.65366	0.0981956		2.29651	0.0216468		0.280902	0.778785
	MEH		0.958316	0.337904		1.0665	0.286199		1.36275	0.172962		0.377243	0.705993		1.27302	0.203011
	TIA		0.689642	0.490419		2.43543	0.014874		0.454249	0.64965		1.63897	0.101219		1.08087	0.279757
	GAS		2.28401	0.0223709		1.09833	0.272059		0.520724	0.602559		0.3154	0.752458		1.03298	0.301614
	SOL		0.519471	0.603433		0.636756	0.524284		0.963894	0.335099		0.129875	0.896666		1.13693	0.255569
	GLU		2.28384	0.0223811		1.54403	0.12258		2.07182	0.0382824		1.72542	0.0844509		0.82466	0.409565

## Sheet: Posthoc W2
		1. Minor deviations			2. Dropfoot			3. Genu recurvatum			4. Apparent Equinus			5. Crouch
	Mann-Whiney U	Test statistic U	z-value	p-value	Test statistic U	z-value	p-value	Test statistic U	z-value	p-value	Test statistic U	z-value	p-value	Test statistic U	z-value	p-value
2. Dropfoot	REF	272	1.67498	0.0939374
	VAL		1.86386	0.062341
	BIF		1.11276	0.265811
	MEH		0.592779	0.553329
	TIA		0.967165	0.333461
	GAS		1.84056	0.0656865
	SOL		1.487	0.137014
	GLU		0.759118	0.447782
3. Genu recurvatum	REF	442	0.514729	0.606742	208	1.02307	0.306273
	VAL		2.57759	0.00994919		0.336844	0.736234
	BIF		0.268521	0.788298		1.54134	0.123235
	MEH		0.290898	0.77113		0.608664	0.542747
	TIA		2.15572	0.0311058		0.712266	0.4763
	GAS		2.36444	0.0180572		0.271956	0.785656
	SOL		0.216306	0.82875		1.30798	0.19088
	GLU		1.46941	0.141723		0.712266	0.4763
4. Apparent Equinus	REF	901	2.66668	0.00766035	424	0.277264	0.781577	689	2.16492	0.0303938
	VAL		4.24632	2.17306e-05		1.14515	0.252148		1.16416	0.244359
	BIF		1.16573	0.243725		0.319967	0.748993		1.40858	0.15896
	MEH		2.53618	0.011207		1.24432	0.213383		2.18591	0.0288225
	TIA		1.93572	0.0529026		0.16351	0.870117		0.704251	0.481277
	GAS		3.99721	6.40923e-05		1.28674	0.198183		1.25721	0.208677
	SOL		0.27402	0.784069		1.3294	0.183716		0.286915	0.774177
	GLU		2.06603	0.0388253		1.22987	0.218745		0.495581	0.62019
5. Crouch	REF	663	1.88725	0.0591265	312	0.111258	0.911412	507	1.35944	0.174007	1033.5	0.0869291	0.930728
	VAL		2.732	0.00629519		0.510124	0.609964		0.636889	0.524197		0.0632773	0.949546
	BIF		0.508836	0.610867		1.45617	0.145345		0.133957	0.893436		1.474	0.140481
	MEH		0.0387083	0.969123		0.472581	0.636512		0.328073	0.742856		2.63137	0.00850417
	TIA		1.31049	0.190029		0.00926562	0.992607		0.850302	0.395157		0.276534	0.782138
	GAS		2.53797	0.0111499		0.398422	0.69032		0.234335	0.814725		0.959968	0.337071
	SOL		0.868133	0.385322		1.84389	0.065199		0.622669	0.533502		1.22465	0.220707
	GLU		1.37682	0.168569		0.657859	0.510629		0.0334765	0.973295		0.545165	0.58564
6. Jump gait	REF	340	2.7514	0.00593419	160	1.06677	0.286075	260	2.29347	0.0218207	530	1.13182	0.257711	390	0.681102	0.495807
	VAL		2.08026	0.037502		0.399388	0.689607		0.700589	0.483559		0.117762	0.906256		0.136681	0.891283
	BIF		0.744161	0.456779		-0.0160046	1.01277		0.898972	0.368667		0.179511	0.857536		1.0201	0.307682
	MEH		1.56737	0.117029		0.620797	0.534733		1.16332	0.2447		0.575186	0.565166		1.65735	0.0974486
	TIA		0.385264	0.700042		1.00289	0.315914		2.27131	0.0231279		1.67608	0.0937226		1.28905	0.197381
	GAS		2.8033	0.0050583		0.811811	0.4169		0.808785	0.418639		0.327769	0.743086		0.328263	0.742713
	SOL		0.188081	0.850813		1.67138	0.0946475		0.0553962	0.955823		0.513298	0.607743		0.55245	0.58064
	GLU		3.30491	0.000950073		2.4036	0.0162346		2.2934	0.0218248		2.13359	0.0328764		2.3779	0.0174114

## Sheet: Posthoc W3
		1. Minor deviations			2. Dropfoot			3. Genu recurvatum			4. Apparent Equinus			5. Crouch
Mann-Whiney U		Test statistic U	z-value	p-value	Test statistic U	z-value	p-value	Test statistic U	z-value	p-value	Test statistic U	z-value	p-value	Test statistic U	z-value	p-value
2. Dropfoot	REF	272	1.21664	0.223741
	VAL		1.64302	0.100378
	BIF		0.759173	0.447749
	MEH		0.103989	0.917178
	TIA		1.62223	0.104755
	GAS		0.613578	0.539494
	SOL		1.46621	0.142592
	GLU		0.364442	0.715528
3. Genu recurvatum	REF	442	0.514658	0.606792	208	1.56699	0.117118
	VAL		1.81259	0.0698948		0.064762	0.948364
	BIF		0.813056	0.416186		1.5023	0.133021
	MEH		1.08153	0.279463		0.608664	0.542747
	TIA		0.246141	0.805573		2.3958	0.0165839
	GAS		1.14152	0.253656		1.92967	0.0536474
	SOL		2.03626	0.0417247		-0.0129503	1.01033
	GLU		0.635946	0.524812		-0.0129946	1.01037
4. Apparent Equinus	REF	901	1.4136	0.157481	424	0.206163	0.836663	689	2.09187	0.0364498
	VAL		2.68513	0.00725025		0.334494	0.738007		0.778061	0.436533
	BIF		0.204633	0.837859		0.925577	0.354666		0.219319	0.826401
	MEH		0.474098	0.63543		0.206163	0.836663		0.65208	0.514349
	TIA		1.00474	0.315022		1.11613	0.264368		1.86234	0.062555
	GAS		0.0348095	0.972232		0.903019	0.366516		1.12196	0.261879
	SOL		0.874255	0.38198		0.732236	0.464025		0.568614	0.569618
	GLU		0.222049	0.824276		0.818173	0.413259		0.904054	0.365967
5. Crouch	REF	663	3.51113	0.000446209	312	1.5103	0.130968	507	3.88997	0.000100258	1033.5	2.71002	0.00672785
	VAL		4.90907	9.15106e-07		2.53501	0.0112445		2.98479	0.00283771		2.6617	0.00777472
	BIF		0.990669	0.321847		1.72602	0.0843435		0.710353	0.477485		1.16845	0.242623
	MEH		0.702226	0.482538		0.305765	0.759783		0.34146	0.732757		0.244929	0.806511
	TIA		1.45422	0.145887		0.472546	0.636537		2.01528	0.0438749		0.545165	0.58564
	GAS		0.309667	0.756814		0.750515	0.452945		1.39938	0.1617		0.233109	0.815677
	SOL		1.14461	0.252372		0.732037	0.464146		1.19851	0.230718		0.193581	0.846504
	GLU		1.66505	0.0959029		1.93686	0.0527621		2.23158	0.0256426		1.92055	0.0547884
6. Jump gait	REF	340	1.69273	0.0905077	160	0.366111	0.714282	260	2.47067	0.013486	530	0.760671	0.446854	390	1.59328	0.111098
	VAL		4.2946	1.75008e-05		2.76741	0.0056503		3.1346	0.00172086		2.86909	0.0041166		1.22364	0.221086
	BIF		1.30074	0.193349		0.335486	0.737258		1.65366	0.0981956		1.31056	0.190005		2.21357	0.0268586
	MEH		1.0837	0.278497		0.907318	0.364239		0.254823	0.79886		0.834883	0.403784		0.488391	0.625273
	TIA		2.39131	0.0167883		0.939154	0.347652		3.17974	0.00147406		2.46754	0.0136044		1.52922	0.126209
	GAS		1.6132	0.106702		2.27684	0.0227957		0.587562	0.556826		1.55946	0.118888		1.64956	0.0990328
	SOL		1.85394	0.0637481		0.302439	0.762317		0.476407	0.633784		1.15647	0.24749		0.904777	0.365584
	GLU		0.0806367	0.935731		0.748188	0.454347		0.476922	0.633417		0.290741	0.771249		2.02565	0.0428006
